# Supplementary material for: Parental age selection in C. elegans influences progeny stress resistance capacity
Source: J Gerontol A Biol Sci Med Sci. 2025 Oct 30;80(12):glaf221. doi: 10.1093/gerona/glaf221 (PMC12613252; doi:10.1093/gerona/glaf221)
Supplement: glaf221_Supplementary_Data [file glaf221_supplementary_data.zip]

Archive with 3 entries (3 files):
- 092925 R3 Van Camp PAS supplemental.pdf
- Table S2 gws rnai.xlsx
- Table_S3_WTLvsWT_deg.xlsx
