# Supplementary material for: Parental age selection in C. elegans influences progeny stress resistance capacity
Source: J Gerontol A Biol Sci Med Sci. 2025 Oct 30;80(12):glaf221. doi: 10.1093/gerona/glaf221 (PMC12613252; doi:10.1093/gerona/glaf221)
Supplement: glaf221_Supplementary_Data [file glaf221_supplementary_data.zip › Table_S3_WTLvsWT_deg.xlsx]

gene_id	WTL_L4_1	WTL_L4_2	WTL_L4_3	WTL_L4_4	WT_L4_1	WT_L4_2	WT_L4_3	WTL	WT	log2FoldChange	pvalue	padj	gene_name	gene_chr	gene_start	gene_end	gene_strand	gene_length	gene_biotype	gene_description	tf_family	WTL_L4_1_count	WTL_L4_2_count	WTL_L4_3_count	WTL_L4_4_count	WT_L4_1_count	WT_L4_2_count	WT_L4_3_count	WTL_L4_1_fpkm	WTL_L4_2_fpkm	WTL_L4_3_fpkm	WTL_L4_4_fpkm	WT_L4_1_fpkm	WT_L4_2_fpkm	WT_L4_3_fpkm
WBGene00017501	148.231216457276	85.5922903352619	319.31878496209	279.790524224993	10634.0937928705	4265.54166712056	7193.33924664393	208.233203994905	7364.32490221165	-5.1431837638285	1.54738155112465e-21	2.13105387220887e-17	pud-3	V	2324510	2326827	-	758	protein_coding	5C820; Protein Up-regulated in Daf-2(Gf) [Source:UniProtKB/TrEMBL;Acc:G5EEV5]	-	142	69	708	148	9810	5066	8361	8.8163658034957	5.65744783451685	29.5799317388126	15.9743013848372	717.848476945682	296.493435767645	460.575054601455
WBGene00016892	1431.16195607694	1652.30334386332	971.486811876188	1444.32405748577	69.3763509422742	124.615113844027	138.515442974485	1374.81904232555	110.835635920262	3.62972328627716	2.77998973533785e-18	1.4992028346913e-14	C53A3.2	V	5762494	5763846	-	1252	protein_coding	PhosphoGlycolate Phosphatase Homolog [Source:UniProtKB/TrEMBL;Acc:O44538]	-	1371	1332	2154	764	64	148	161	51.5351552309386	66.1211759828557	54.4846901542561	49.9250368252734	2.83536273164477	5.24416671157296	5.36948880962353
WBGene00018393	58760.1068618315	36209.2602157434	22849.3337341093	21059.9083774758	2578.84904518235	1491.17139606603	1961.58515516663	34719.65229729	2010.535198805	4.11019391120761	3.26576278251082e-18	1.4992028346913e-14	msra-1	II	7363216	7364107	-	759	protein_coding	Methionine Sulfoxide Reductase A [Source:UniProtKB/TrEMBL;Acc:O02089]	PMSR	56290	29190	50662	11140	2379	1771	2280	3490.27732151005	2390.19312091571	2113.8475847789	1200.80580609027	173.854384451289	103.513236622129	125.430878946627
WBGene00008436	770.38477285542	997.336252602182	1157.30508787108	565.252477995087	56.3682851405978	65.6755329718523	84.3137478975129	872.569647830941	68.7858553366543	3.66465542570348	5.48544894115624e-18	1.81703844495846e-14	DH11.2	II	8012816	8015264	+	1538	protein_coding	-	-	738	804	2566	299	52	78	98	22.5824204469803	32.4893023942752	52.8364258649792	15.9053861388179	1.87533988216232	2.24986971666155	2.66060948309722
WBGene00016943	48978.9343392633	39666.4444645025	32844.2823125625	28701.2144512422	2758.79395543887	4844.8335476928	3632.37391452346	37547.7188918926	3745.33380588504	3.32549922869615	6.59685755503363e-18	1.81703844495846e-14	acdh-1	I	6497436	6499560	+	1448	protein_coding	Acyl CoA DeHydrogenase [Source:UniProtKB/TrEMBL;Acc:Q8IAB6]	-	46920	31977	72823	15182	2545	5754	4222	1524.96509849921	1372.49202026277	1592.6968443848	857.807401949781	97.4882347024885	176.287045241831	121.747783004601
WBGene00015894	267.233742345512	488.744382494104	522.726655043873	228.747658319082	3.2520164504191	7.5779461121368	17.206887326023	376.863109550643	9.34561662952632	5.31582989296307	8.34406385377802e-18	1.91524078990385e-14	acdh-2	II	5544781	5547492	-	1998	protein_coding	Acyl CoA DeHydrogenase [Source:UniProtKB/TrEMBL;Acc:A0A2C9C369]	-	256	394	1159	121	3	9	20	6.02996712006631	12.2557928266972	18.3705038308401	4.95472152698138	0.0832834586153167	0.199832503131524	0.417970765153268
WBGene00004062	7607.81060239879	5883.53960956735	5558.76274669174	8064.77281313391	622.219147513521	1000.28888680206	529.97212964151	6778.72144294795	717.493387985696	3.23967395923366	9.03416523109056e-17	1.77740747946542e-13	pmp-5	V	6662191	6665813	-	2437	protein_coding	Peroxisomal Membrane Protein related [Source:UniProtKB/TrEMBL;Acc:H2L034]	ABC_tran	7288	4743	12325	4266	574	1188	616	140.741863621615	120.959022497178	160.16385530052	143.217037558497	13.0643962631505	21.6261900065226	10.5544735881444
WBGene00017881	12005.6846512333	9629.7528967049	9675.62979349112	8076.11567222412	1224.92619632453	1625.04844404711	1401.50097270458	9846.79575341336	1417.15853769207	2.79659060530039	1.35545378771568e-16	2.33341369555254e-13	asp-13	V	8641491	8643225	-	1334	protein_coding	ASpartyl Protease [Source:UniProtKB/TrEMBL;Acc:Q22972]	Asp	11501	7763	21453	4272	1130	1930	1629	405.742253068982	361.671618482395	509.290199073453	262.002103818766	46.9846066602062	64.1830841767112	50.9890181452953
WBGene00006510	8465.88144696133	7231.92829934169	4216.54141329177	5034.33895953484	467.206363376878	715.694910590698	660.744473319285	6237.17252978241	614.548582428953	3.34293958739519	1.55683377781617e-16	2.38230164312048e-13	mtrr-1	II	9285932	9289136	+	2217	protein_coding	Methionine synthase reductase [Source:UniProtKB/Swiss-Prot;Acc:Q17574]	NAD_binding_1	8110	5830	9349	2663	431	850	768	172.157371695965	163.434423221266	133.546522011618	98.2731410768409	10.7831229867804	17.0087475601798	14.4646164226465
WBGene00009221	420.684367832974	398.190220255349	143.873859326139	431.028645427692	11.9240603182034	9.26193413705609	19.7879204249265	348.444273210538	13.6579716267287	4.66796873642833	3.30739213780263e-16	4.26668724033165e-13	acs-2	V	15567394	15569889	+	2075	protein_coding	Fatty Acid CoA Synthetase family [Source:UniProtKB/TrEMBL;Acc:O18693]	AMP-binding	403	321	319	228	11	11	23	9.14023596625503	9.61451993852956	4.8686179663116	8.98971886204204	0.29404077967027	0.235176372360088	0.462829603418152
WBGene00006925	228.610115522137	173.665516622271	387.87310037768	587.938196175492	5702.95284855163	4270.59363119532	9923.21192091749	344.521732174395	6632.25280022148	-4.26878002953183	3.40789715681442e-16	4.26668724033165e-13	vit-1	X	7727889	7733168	+	5088	protein_coding	Vitellogenin-1 [Source:UniProtKB/Swiss-Prot;Acc:P55155]	Vitellogenin_N	219	140	860	311	5261	5072	11534	2.02566430279461	1.71010039023029	5.35284248689094	5.00083644061645	57.3527412866098	44.223309985465	94.65514800457
WBGene00018424	1038.66239700697	888.175070725326	385.167008979696	519.881041634277	49.8642522397596	35.3637485233051	50.760317611768	707.971379586567	45.3294394582775	3.96626961378947	3.80837325249757e-16	4.37074303611638e-13	F44E7.2	V	5770456	5771767	+	1211	protein_coding	PhosphoGlycolate Phosphatase Homolog [Source:UniProtKB/TrEMBL;Acc:O16247]	-	995	716	854	275	46	42	59	38.6677943537205	36.7459561307778	22.3329885330201	18.5788109205555	2.10691332629136	1.53859476399532	2.03431997265886
WBGene00003093	39627.8411207825	26567.1026392798	9286.85466264744	20817.9273835515	1720.3167022717	1534.11309070147	1112.42526562739	24074.9314515653	1455.61835286686	4.04786819559379	9.88475187927049e-16	1.04717540677933e-12	lys-4	IV	11621443	11623174	-	774	protein_coding	LYSozyme [Source:UniProtKB/TrEMBL;Acc:Q20964]	-	37962	21417	20591	11012	1587	1822	1293	2308.22737201374	1719.72240358874	842.499386525514	1164.00435777786	113.728404800762	104.430297411694	69.7539745663867
WBGene00009334	1370.61681132678	1669.66989552554	1634.02818914922	1041.65255978359	184.280932190416	205.446539040153	203.901614813373	1428.99186394629	197.876362014647	2.85264532735393	2.16028568704813e-15	2.12510389157334e-12	F32D8.12	V	10888572	10891030	-	1688	protein_coding	-	FAD_binding_4	1313	1346	3623	551	170	244	237	36.6068825987597	49.5579451475619	67.9718369772057	26.7059800811305	5.5861097064136	6.41263449622535	5.86255996860091
WBGene00015623	112.739235052013	262.979210885152	165.071575277012	151.238121202699	6.5040329008382	4.20997006229822	0.860344366301152	173.007035604219	3.85811577647919	5.52337838297063	3.6754814295651e-15	3.37458201653137e-12	C09B8.4	X	6018442	6019936	-	912	protein_coding	-	-	108	212	366	80	6	5	1	5.57313264561227	14.4471338230282	12.7092336059621	7.176695382709	0.364913048932901	0.243217191311394	0.0457842976302758
WBGene00006927	465.571285492571	400.671156207096	540.316249130768	1052.99541887379	7745.21917941483	5756.71306318659	15242.7211377575	614.888527426056	9581.55112678631	-3.96354386936502	4.97739485162638e-15	4.2842926185374e-12	vit-3	X	3567355	3572549	-	4924	protein_coding	Vitellogenin-3 [Source:UniProtKB/Swiss-Prot;Acc:Q9N4J2]	Vitellogenin_N	446	323	1198	557	7145	6837	17717	4.26272461764766	4.07685392786617	7.7049866252656	9.2547888588801	80.4854117918537	61.5980038399819	150.239294438957
WBGene00014003	2867.54332118407	2581.41385779246	1730.54544901065	2591.84330211125	317.613606657599	243.336269600837	404.361852161541	2442.83648252461	321.770576139993	2.92417860252326	2.00580427206194e-14	1.62493743734335e-11	ZK593.3	IV	10916597	10917718	+	615	protein_coding	-	-	2747	2081	3837	1371	293	289	470	210.210306899687	210.299208183603	197.583101708747	182.386085877255	26.4256382882531	20.8469166437599	31.9105387581161
WBGene00005444	497.931621479723	578.058076756986	309.847465069146	393.219115127017	35.7721809546101	34.5217545108454	56.782728175876	444.764069608218	42.3588878804439	3.3895091080744	3.0949711420905e-14	2.36799680938169e-11	srh-237	V	17090362	17091693	+	1028	protein_coding	Serpentine Receptor, class H [Source:UniProtKB/TrEMBL;Acc:J7SA46]	-	477	466	687	208	33	41	66	21.8371384207454	28.1730246389601	21.1639505337276	16.5538716843187	1.78054849557143	1.76933408901083	2.68078642311436
WBGene00009677	657.645537803408	586.7413525881	756.352545736475	731.614411318055	59.6203015910169	113.669191682052	56.782728175876	683.088461861509	76.6907404829816	3.15262258219055	5.50867200182297e-14	3.99291741100558e-11	F44A6.5	X	10217310	10218760	-	971	protein_coding	-	-	630	473	1677	387	55	135	66	30.5345681510374	30.2748906983785	54.6949145395851	32.607770020016	3.14178484972096	6.16784770221604	2.83815493610871
WBGene00016577	2258.9602282644	1022.14561211965	310.749495535141	2094.64797865738	62.872318041436	45.4676766728208	72.2689267692968	1421.62582864414	60.2029738278512	4.56125097350797	2.07459650172175e-13	1.42856715108559e-10	clec-3	II	3017482	3019907	-	1394	protein_coding	C-type LECtin [Source:UniProtKB/TrEMBL;Acc:O17155]	CUB	2164	824	689	1108	58	54	84	73.057523308463	36.7371203486635	15.6527108813557	65.0288914763801	2.3078001717306	1.71850218618415	2.51610005226698
WBGene00001064	893.562825967805	647.524283405894	411.776907726537	550.128665874817	70.4603564257472	75.779461121368	80.8723704323083	625.748170743763	75.7040626598078	3.04604148802575	5.25919755353567e-13	3.44903184320444e-10	dpy-2	II	6714292	6715971	+	1324	protein_coding	Cuticle collagen dpy-2 [Source:UniProtKB/Swiss-Prot;Acc:P35799]	Collagen	856	522	913	291	65	90	94	30.4267973642961	24.5032217847792	21.838153173456	17.9818498962227	2.72306716273192	3.01559925420532	2.96449869127514
WBGene00016891	316.296187229258	229.486575536572	88.3989856674712	151.238121202699	7.58803838431124	10.1039281495157	9.46378802931267	196.354967409	9.05191818771321	4.43230295630084	6.93594270790001e-13	4.34190013514541e-10	C53A3.1	V	5758224	5760232	-	1263	protein_coding	-	-	303	185	196	80	7	12	11	11.2904107119873	9.10351371629887	4.9145735185393	5.1822218440464	0.307416851990979	0.421499436533951	0.363664349823378
WBGene00010988	7693.40891049383	6967.70862048067	4167.38075289507	5618.49620268026	598.371026877115	1092.06623416016	802.701293758975	6111.74862163746	831.046184932083	2.87822191532979	8.48023111306629e-13	5.07781490822387e-10	metr-1	II	10926561	10931075	+	3945	protein_coding	Probable methionine synthase [Source:UniProtKB/Swiss-Prot;Acc:Q09582]	B12-binding	7370	5617	9240	2972	552	1297	933	87.9206606804773	88.4907934856182	74.1750895090348	61.6355338206558	7.76113167494705	14.5851893426292	9.87520296993945
WBGene00001072	315.252305423221	472.61829880775	317.063708797103	264.666712104723	37.9401919215562	29.4697904360876	49.0396288791657	342.400256283199	38.8165370789365	3.14139585213789	1.7257255924853e-12	9.90278869154479e-10	dpy-10	II	6710156	6712931	-	1678	protein_coding	Cuticle collagen dpy-10 [Source:UniProtKB/Swiss-Prot;Acc:P35800]	Collagen	302	381	703	140	35	35	57	8.47003976175956	14.1115166408664	13.2677256902117	6.82598678832155	1.15693529220681	0.925326906634053	1.41838553516821
WBGene00011668	8107.82998749058	6311.50106124366	2729.54419009967	3342.36247857964	597.287021393642	245.862251638216	411.244607091951	5122.80942935339	418.131293374603	3.61544060156137	1.93681569333099e-12	1.06695302914218e-09	clec-47	V	15175673	15176324	+	606	protein_coding	C-type LECtin [Source:UniProtKB/TrEMBL;Acc:O18076]	Lectin_C	7767	5088	6052	1768	551	292	478	603.185848119501	521.813308776306	316.271028270816	238.692625045506	50.4326694294196	21.3761422161682	32.9356824616368
WBGene00011487	5208.9702121254	6168.84724401822	4822.70588644015	6408.71538596436	1102.43357669208	968.293114328591	1296.53896001584	5652.30968213703	1122.42188367883	2.3320646863259	2.50024860956678e-12	1.32436245580591e-09	T05E12.6	V	17085002	17090023	-	2083	protein_coding	-	-	4990	4973	10693	3390	1017	1150	1507	112.740962528511	148.378119389103	162.571125443127	133.149577417269	27.0809979626709	24.4921930146318	30.2089323640369
WBGene00001069	1464.56617387013	1194.57066076605	501.528939093	1276.07164764777	140.920712851494	111.143209644673	115.286145084354	1109.18435534424	122.450022526841	3.17912305433432	5.15781958754002e-12	2.6308700503556e-09	dpy-7	X	7536417	7537792	-	1197	protein_coding	Cuticle collagen dpy-7 [Source:UniProtKB/Swiss-Prot;Acc:P34688]	Collagen	1403	963	1112	675	130	132	134	55.1612352860248	50.0003229885936	29.4200734214517	46.1358988888436	6.02396144270185	4.89214007666347	4.67435876758625
WBGene00001071	1192.11302249443	1126.34492209301	451.466248230299	1047.32398932869	102.980520929938	127.983089893866	94.6378802931267	954.312045536608	108.53383037231	3.13496051072672	5.84707805502937e-12	2.7999325974705e-09	dpy-9	IV	257384	259204	-	1068	protein_coding	DumPY: shorter than wild-type [Source:UniProtKB/TrEMBL;Acc:U4PBE1]	Collagen	1142	908	1001	554	95	152	110	50.3228598187662	52.8390826192247	29.6821899615391	42.4392671901095	4.93384309605907	6.31380897534658	4.30063739538321
WBGene00021337	1960.41003173778	678.535982802728	216.487311838705	994.390646907745	61.7883125579629	17.6818742616525	18.9275760586253	962.455993321739	32.7992542927469	4.88168278121994	5.8958789810227e-12	2.7999325974705e-09	Y34F4.2	III	1010535	1011385	+	643	protein_coding	-	-	1878	547	480	526	57	21	22	137.453270475713	52.8709393430789	23.6408659177267	66.9274279827002	4.91696213989837	1.44886334307802	1.42864097613352
WBGene00006928	231.741760940248	244.372191247052	372.538582455771	867.728720400484	5542.52003699762	3730.87546920869	10854.1045252553	429.095313760889	6709.16667715388	-3.96936759468813	7.06892870784703e-12	3.24510953881564e-09	vit-4	X	3558839	3563974	-	4875	protein_coding	Vitellogenin-4 [Source:UniProtKB/Swiss-Prot;Acc:P18947]	Vitellogenin_N	222	197	826	459	5113	4431	12616	2.14313148710588	2.51149477617856	5.36585018140649	7.70313359170525	58.1747002497387	40.322386942651	108.058380594881
WBGene00017498	49.0624448837463	130.249137466703	137.559646064177	37.8095303006747	2208.11916983457	726.640832752673	1262.12518536379	88.6701896788252	1398.96172931701	-3.9696988934567	1.56413244483185e-11	6.94878452587879e-09	pud-4	V	2326678	2327262	+	544	protein_coding	Protein Up-regulated in Daf-2(Gf) [Source:UniProtKB/TrEMBL;Acc:M1ZMJ3]	-	47	105	305	20	2037	863	1467	4.06601916056516	11.9958512667625	17.7555469495059	3.00787968245892	207.694554894854	70.3770403399929	112.601093633707
WBGene00006956	938.449743627402	435.40425953155	557.454827984665	718.381075712819	56.3682851405978	109.459221619754	55.9223838095749	662.422476714109	73.9166301899755	3.16132138400727	1.63234033249494e-11	7.02518470597508e-09	wrt-10	II	7533300	7534563	-	1090	protein_coding	WaRThog (Hedgehog-like family) [Source:UniProtKB/TrEMBL;Acc:Q09635]	-	899	351	1236	380	52	130	65	38.8153633923357	20.0134191723957	35.9108006620441	28.522426053115	2.64612177868408	5.29097801869338	2.48999372800252
WBGene00010055	5242.37442991859	3746.21328713755	2759.31119547749	2860.29096724604	519.238626583583	597.815748846348	694.29790360503	3652.04746994492	603.784093011653	2.59642892544712	2.75021967220452e-11	1.14775834320002e-08	F54D5.12	II	11538904	11540630	-	1536	protein_coding	-	FAD_binding_4	5022	3020	6118	1513	479	710	807	153.870709137451	122.195834134045	126.139577597699	80.5892430338811	17.2972586371788	20.5062494424419	21.9378323614068
WBGene00001397	501.063266897834	566.893864974126	280.080459691324	665.447733291875	61.7883125579629	75.779461121368	50.760317611768	503.37133121379	62.7760304303663	3.00052768661677	3.6013617318526e-11	1.45876334620806e-08	fat-5	V	17725004	17726818	+	1104	protein_coding	Delta(9)-fatty-acid desaturase fat-5 [Source:UniProtKB/Swiss-Prot;Acc:G5ED44]	-	480	457	621	352	57	90	59	20.4617430466924	25.7269202184893	17.8137618575371	26.0857275649771	2.86377414488646	3.61653388819552	2.23148685406692
WBGene00007560	394.587322682045	456.492215121397	403.658633532585	310.038148465533	48.7802467562865	79.9894311836662	47.3189401465634	391.19407995039	58.6962060288387	2.73521329055244	6.8641898490192e-11	2.70096064573407e-08	C14A4.9	II	10599337	10600529	+	559	protein_coding	-	-	378	368	895	164	45	95	55	31.8236840872887	40.9144468318547	50.7042476247129	24.0027722495756	4.46512567925052	7.53929783728773	4.10830119702081
WBGene00012540	345.524877798298	254.295935054039	238.136043022575	262.776235589689	29.2681480537719	45.4676766728208	17.206887326023	275.18327286615	30.6475706842053	3.16488743737593	7.16010435128268e-11	2.7391376979407e-08	Y37A1B.7	IV	14042595	14043780	-	643	protein_coding	-	-	331	205	528	139	27	54	20	24.2263218996064	19.8145202291246	26.0049525094994	17.6861454174816	2.32908732942554	3.72564859648633	1.29876452375775
WBGene00015897	248.443869836843	169.94411269465	165.071575277012	147.457168172631	9.7560493512573	19.3658622865718	24.0896422564323	182.729181495284	17.7371846314205	3.35498703455211	1.32127766255638e-10	4.91800972127743e-08	nhr-156	V	3906141	3908435	+	1233	protein_coding	Nuclear Hormone Receptor family [Source:UniProtKB/TrEMBL;Acc:O16398]	Hormone_recep	238	137	366	78	9	23	28	9.08415096817471	6.90554824245374	9.40050368908147	5.17560221760328	0.404867032392707	0.827530219780666	0.9482139694134
WBGene00017962	626.329083622293	740.559381596396	688.249245553883	627.6382029912	108.400548347303	129.667077918785	165.186118329821	670.693978440943	134.417914865303	2.31780845126079	1.61891280846652e-10	5.86728084163181e-08	fbxa-72	V	674911	676754	-	1185	protein_coding	F-box A protein [Source:UniProtKB/TrEMBL;Acc:A0A0K3AVH4]	-	600	597	1526	332	100	154	192	23.8288653201987	31.3109794993282	40.7820730908228	22.9218199869004	4.68074121837982	5.76529419161227	6.76541236476946
WBGene00000213	0	0	2.70609139798381	11.3428590902024	184.280932190416	104.407257544996	185.834383121049	3.51223762204656	158.174190952154	-5.70176366135208	3.73945524704573e-10	1.32050711954651e-07	asm-3	IV	520214	523809	-	1912	protein_coding	Putative sphingomyelin phosphodiesterase asm-3 [Source:UniProtKB/Swiss-Prot;Acc:Q9UAY4]	Metallophos	0	0	6	6	170	124	216	0	0	0.0993794245887702	0.25673952101323	4.93167007553669	2.87708637353797	4.71712361861051
WBGene00006929	904.001644028176	992.374380698689	1027.41270076785	2105.99083774758	12760.9125514446	5223.73085329963	23277.477174644	1257.44489081057	13754.0401931294	-3.4520182339787	3.88245260391195e-10	1.33672843152688e-07	vit-5	X	3403471	3408603	+	4870	protein_coding	Vitellogenin-5 [Source:UniProtKB/Swiss-Prot;Acc:P06125]	Vitellogenin_N	866	800	2278	1114	11772	6204	27056	8.36872685839875	10.2094347732376	14.8135065522133	18.7148173885526	134.0769968439	56.5147656207414	231.977585317553
WBGene00017658	4476.16518428732	4435.91348172314	2900.02794817265	2404.68612712291	284.009436669935	399.947155918331	740.756499385292	3554.19818532651	474.904363991186	2.90338693735702	4.1245400755873e-10	1.38544307124362e-07	F21C10.9	V	9097121	9098696	-	1090	protein_coding	-	-	4288	3576	6430	1272	262	475	861	185.139352865779	203.897398747827	186.81751477099	95.4750682620061	13.3323828079852	19.3324196836873	32.9828399970796
WBGene00012257	490.624448837463	248.093595174672	322.475891593071	487.742940878704	36.8561864380831	69.8855030341505	42.1568739487564	387.234219120977	49.6328544736634	2.95928573828411	4.56815929862781e-10	1.49792118715958e-07	lpr-4	X	11065133	11066811	+	1389	protein_coding	LiPocalin-Related protein [Source:UniProtKB/TrEMBL;Acc:Q23164]	-	470	200	715	258	34	83	49	15.9245098873106	8.94887461225106	16.3018507039616	15.1966137218313	1.35771824109808	2.6509097931616	1.47300841792784
WBGene00003511	1360.17799326641	1270.23920729432	590.378939993468	1238.2621173471	152.844773169698	213.86647916475	135.934409875582	1114.76456447532	167.54855407001	2.73281308519964	4.71593986543625e-10	1.51041683318112e-07	mxl-3	X	13349639	13350804	-	1008	protein_coding	MaX-Like [Source:UniProtKB/TrEMBL;Acc:Q18711]	HLH	1303	1024	1309	655	141	254	158	60.8351168022147	63.1364410738627	41.1255983624621	53.1630797844128	7.75874649278763	11.1787253835123	6.54497435648038
WBGene00003704	2161.87922030295	2327.11792273843	1264.19569809144	2419.80993924318	337.125705360113	391.527215793735	434.473904982082	2043.250695094	387.70894204531	2.39693065545715	5.36524721859825e-10	1.67932237942125e-07	nhr-114	V	4187185	4190008	+	1538	protein_coding	Nuclear Hormone Receptor family; Nuclear receptor protein [Source:UniProtKB/TrEMBL;Acc:G5EEM0]	zf-C4	2071	1876	2803	1280	311	465	505	63.3715348857672	75.8083722533088	57.7164854635762	68.0899473501233	11.2159750644708	13.4126848493285	13.7102835608581
WBGene00011184	122.134171306347	320.040737775327	233.174875459605	122.880973477193	21.6801096694607	10.1039281495157	18.0672316923242	199.557689504618	16.6170898371002	3.5954225665601	7.18572943045676e-10	2.19915257147223e-07	R09H10.7	IV	10621111	10621832	+	508	protein_coding	-	-	117	258	517	65	20	12	21	10.8390847517026	31.5643366515307	32.2299733345465	10.4683686586366	2.18373163140948	1.04794052823303	1.72610407128945
WBGene00012256	383.104622815636	315.078865871834	299.925129943206	404.561974217219	42.2762138554483	79.1474371712066	41.2965295824553	350.667648211974	54.2400602030367	2.68826955337618	9.81771734692272e-10	2.93933920221347e-07	lpr-5	X	11062132	11064539	+	2161	protein_coding	LiPocalin-Related protein [Source:UniProtKB/TrEMBL;Acc:Q23163]	-	367	254	665	214	39	94	48	7.99248371388851	7.30498995013847	9.74540727873898	8.10192783695367	1.00102015459243	1.92971063181335	0.927465716364162
WBGene00003545	125.265816724459	107.920713900982	64.0441630856169	177.704792413171	767.475882298908	809.998239986178	687.41514867462	118.733871531057	754.963090319902	-2.68090627556245	1.98353752921455e-09	5.81218698986017e-07	nas-27	II	1175976	1179323	-	1568	protein_coding	Zinc metalloproteinase nas-27 [Source:UniProtKB/Swiss-Prot;Acc:O17264]	Astacin	120	87	142	94	708	962	799	3.60168436281065	3.44837007260285	2.86797526504565	4.9046854413973	25.0449506849254	27.2174927925898	21.2770843568944
WBGene00022500	249.48775164288	274.143422668013	491.606603967059	493.414370423805	1714.89667485434	2177.39651622064	3255.54308208356	377.163037175439	2382.61209105285	-2.65949004863451	2.27678557048242e-09	6.53247726597581e-07	lfi-1	X	4980512	4993236	+	8235	protein_coding	Lin-5 (Five) Interacting protein [Source:UniProtKB/TrEMBL;Acc:H2L0I3]	-	239	221	1090	261	1582	2586	3784	1.36585551339002	1.66789744435221	4.1917561464676	2.59302239729355	10.6555496537463	13.9310554204958	19.1866396352717
WBGene00003095	460.351876462385	264.219678861026	70.8093915805764	156.9095507478	17.3440877355685	16.8398802491929	11.184476761915	238.072624412947	15.1228149155588	3.97834976437861	2.73382216756357e-09	7.68371405952766e-07	lys-6	IV	11626910	11627947	-	709	protein_coding	LYSozyme [Source:UniProtKB/TrEMBL;Acc:Q20968]	-	441	213	157	83	16	20	13	29.2727023586179	18.6712778290322	7.01272054319591	9.5776998182218	1.2517186671436	1.2514193426008	0.765611611713046
WBGene00018138	3090.93402767602	3147.06725479072	4445.20613642141	3516.28631796275	770.727898749327	934.613353830206	494.698010623162	3549.87343421272	733.346421067565	2.27538600642541	2.88607644902327e-09	7.94940897118969e-07	folt-2	V	2872465	2875600	-	1647	protein_coding	Folate-like transporter 2 [Source:UniProtKB/Swiss-Prot;Acc:O45166]	-	2961	2537	9856	1860	711	1110	575	84.6087484340554	95.7342944869133	189.513525594425	92.3950509380459	23.9446770032037	29.8984368073286	14.5775869321898
WBGene00016797	245.312224418731	316.319333847707	94.7131989294334	240.090517409284	21.6801096694607	23.5758323488701	26.6706753553357	224.108818651289	23.9755391245555	3.21944465255321	3.34695477473041e-09	9.03809042305632e-07	C50A2.3	IV	1145681	1158028	-	1051	protein_coding	-	-	235	255	210	127	20	28	31	10.5229040121192	15.0791943067853	6.32775555992436	9.88622224080503	1.05550491794103	1.18188281585685	1.2316019625149
WBGene00007875	6558.70938733145	4744.79000771561	3665.40079856907	3145.75292101614	743.627761662501	640.75744348179	1091.77700083616	4528.66327865806	825.387401993484	2.45594318951729	4.27088035138948e-09	1.13112623460261e-06	dod-24	IV	12940106	12941405	-	1208	protein_coding	Downstream Of DAF-16 (Regulated by DAF-16) [Source:UniProtKB/TrEMBL;Acc:Q9XUH3]	-	6283	3825	8127	1664	686	761	1269	244.77698890186	196.790975369594	213.057310693457	112.697881400527	31.4985210582214	27.9471049205678	43.8637827879568
WBGene00015693	238.005051776471	346.090565268668	605.713457915376	138.004785597463	15.1760767686225	36.2057425357647	34.4137746520461	331.953465139494	28.5985313188111	3.53486803054705	4.93552098161104e-09	1.28249047091976e-06	ugt-28	I	4727280	4730366	+	1734	protein_coding	UDP-GlucuronosylTransferase [Source:UniProtKB/TrEMBL;Acc:P91038]	UDPGT	228	279	1343	73	14	43	40	6.18808422934573	9.99990290472972	24.527881250465	3.44431712658041	0.44782870134326	1.10011596014621	0.963212905162896
WBGene00006980	151.362861875387	161.260836863537	156.953301083061	145.566691657598	8.67204386778427	16.8398802491929	27.5310197216369	153.785922869896	17.680981279538	3.10939669079589	5.24334704994001e-09	1.33724769577359e-06	zig-3	X	7930738	7931808	+	970	protein_coding	Zwei Ig domain protein zig-3 [Source:UniProtKB/Swiss-Prot;Acc:G5EEY6]	I-set	145	130	348	77	8	20	32	7.03504258357929	8.32937262234111	11.3616295558724	6.49453938859996	0.45745800773444	0.914697230828831	1.37749375468244
WBGene00044530	361.183104888856	414.316303941703	230.468784061621	177.704792413171	44.4442248223944	36.2057425357647	48.1792845128645	295.918246326338	42.9430839570079	2.7861397059683	6.10554157465312e-09	1.52882761029314e-06	F32D1.11	V	4365447	4366483	-	660	protein_coding	-	-	346	334	511	94	41	43	56	24.6719016917543	31.451633358812	24.5194136274786	11.6523435941075	3.44566381962097	2.89030465892959	3.54287219480825
WBGene00016872	288.111378466255	275.383890643886	62.2401021536277	274.119094679892	22.7641151529337	5.89395808721751	15.4861985934207	224.963616485915	14.7147572778573	3.94205050096517	6.36864342689918e-09	1.56623137991528e-06	dop-4	X	1295278	1298823	+	1719	protein_coding	Dopamine receptor 4 [Source:UniProtKB/Swiss-Prot;Acc:Q18775]	7tm_1	276	222	138	145	21	7	18	7.55620388949409	8.02634403049597	2.54235577412202	6.90115035928911	0.677604684231425	0.180651372813489	0.437228056950906
WBGene00015632	494.799976061612	449.049407266157	397.344420270623	355.409584826342	74.7963783596393	106.091245569915	92.9171915605244	424.150847106183	91.2682718300263	2.21518512533741	6.74831677044889e-09	1.63048804495828e-06	C09D4.1	I	5497679	5505447	+	2469	protein_coding	Uncharacterized MFS-type transporter C09D4.1 [Source:UniProtKB/Swiss-Prot;Acc:O01735]	MFS_1	474	362	881	188	69	126	108	9.03499079364279	9.11230302710177	11.3002469350543	6.22968551811338	1.55010451891789	2.26395900267112	1.82647637885445
WBGene00003094	648.250601549073	485.022978566484	69.9073611145818	370.533396946612	36.8561864380831	5.89395808721751	13.7655098608184	393.428584544188	18.8385514620397	4.39504414528611	7.48892106720549e-09	1.77823139547507e-06	lys-5	IV	11624255	11625582	-	697	protein_coding	Lysozyme-like protein 5 [Source:UniProtKB/Swiss-Prot;Acc:Q20967]	-	621	391	155	196	34	7	16	41.9304269635448	34.8645972240957	7.04258399596555	23.0066114248565	2.70569675306346	0.445537603825521	0.958514305625516
WBGene00000784	13784.4592487206	13214.7053469789	2804.86373401022	16630.5219027518	1449.31533140345	1240.25718035306	1118.4476761915	11608.6375581154	1269.34006264933	3.19298955273909	7.77646474622663e-09	1.81521139805141e-06	cpr-4	V	6614674	6615845	+	1123	protein_coding	Cathepsin B-like cysteine proteinase 4 [Source:UniProtKB/Swiss-Prot;Acc:P43508]	Peptidase_C1	13205	10653	6219	8797	1337	1473	1300	553.387202976508	589.566561746872	175.377516560044	640.891039903186	66.0365890083168	58.1891607471301	48.3364766433259
WBGene00022766	907.133289446288	891.896474652946	954.799248255288	843.152525705046	274.253387318678	150.716928230276	167.767151428725	899.245384514892	197.579155659226	2.18842366925103	9.29547424606956e-09	2.1336211886145e-06	cblc-1	II	4938599	4941150	-	1114	protein_coding	MMACHC-like protein [Source:UniProtKB/Swiss-Prot;Acc:Q7Z144]	-	869	719	2117	446	253	179	195	36.7117467032532	40.112928794361	60.1823001833728	32.7551077233803	12.5970342996083	7.12831598693043	7.30904801666808
WBGene00001070	1231.78053112384	672.333642923362	454.172339628283	886.633485550822	149.592756719279	142.29698810568	112.705111985451	811.229999806577	134.864952270137	2.58825543036198	1.098970141862e-08	2.48115029405302e-06	dpy-8	X	5148804	5150476	-	1513	protein_coding	DumPY: shorter than wild-type [Source:UniProtKB/TrEMBL;Acc:Q18345]	Collagen	1180	542	1007	469	138	169	131	36.704012312441	22.2638891782481	21.0777213078238	25.3608192552491	5.05909855546366	4.9552649388556	3.61529517943444
WBGene00017320	223.390706491951	266.700614812773	90.2030465994604	151.238121202699	1.08400548347303	10.1039281495157	18.9275760586253	182.883122276721	10.038503230538	4.1666823111245	1.1480302968054e-08	2.55010858832322e-06	F09G8.5	III	8254975	8257638	+	1439	protein_coding	-	-	214	215	200	80	1	12	22	6.99879772590827	9.28577890837247	4.40151632647043	4.54839901947923	0.0385453672257129	0.369947038458916	0.638371193644096
WBGene00001752	4366.55759465342	3826.84370556932	5146.98583896521	2083.30511956718	926.824688369444	501.828431425948	591.916924015193	3855.92306468878	673.523347936862	2.51800428509116	1.43057604497476e-08	3.12728464942737e-06	gst-4	IV	10142135	10143099	+	821	protein_coding	Glutathione S-transferase 4 [Source:UniProtKB/Swiss-Prot;Acc:Q21355]	GST_N	4183	3085	11412	1102	855	596	688	239.781222506605	233.535379965564	440.201705926568	109.816551466378	57.7638244084285	32.2049185801927	34.9910258878226
WBGene00001065	1010.47758824397	755.444997306877	237.234012556581	1264.72878855757	82.3844167439506	109.459221619754	81.7327147986094	816.971346666248	91.1921177207713	3.16126225408548	1.47936215280817e-08	3.18340243257409e-06	dpy-3	X	2144605	2145647	-	961	protein_coding	DumPY: shorter than wild-type [Source:UniProtKB/TrEMBL;Acc:Q19079]	Collagen	968	609	526	669	76	130	95	47.4048124028678	39.3853381029021	17.3338674752031	56.9550312234843	4.38655103150142	6.00121336147324	4.12773313911248
WBGene00017499	8.35105444829724	14.8856157104803	32.924112008803	15.1238121202699	513.818599166218	127.141095881406	165.186118329821	17.8211485719626	268.715271125815	-3.88055727651849	1.55898805729567e-08	3.30313592693476e-06	pud-1.1	V	2330429	2330930	+	456	protein_coding	Protein Up-regulated in Daf-2(Gf) [Source:UniProtKB/TrEMBL;Acc:G5EET8]	-	8	12	73	8	474	151	192	0.825649280831448	1.63552458373904	5.06980356959144	1.4353390765418	57.6562617313983	14.6903183552082	17.5811702900259
WBGene00009824	765.165363825235	673.574110899235	307.59238890416	589.828672690525	119.240603182034	88.4093713082627	95.4982246594279	584.040134079789	101.049399716575	2.53097093499937	1.60461298386431e-08	3.3482924263302e-06	gpdh-1	I	14075836	14078211	+	1309	protein_coding	Glycerol-3-phosphate dehydrogenase [NAD(+)] [Source:UniProtKB/TrEMBL;Acc:Q9XTS4]	NAD_Gly3P_dh_N	733	543	682	312	110	105	111	26.3532869384406	25.7810651343555	16.4997682191193	19.5004355517337	4.66107423847066	3.55851462795708	3.54074562086179
WBGene00015295	1649.33325353871	1307.45324657052	645.402798419139	850.714431765181	228.72515701281	167.556808479469	186.69472748735	1113.22593257339	194.325564326543	2.51865282874919	1.75929650553541e-08	3.61627335436323e-06	acl-12	X	7439396	7442577	-	1508	protein_coding	Putative 1-acyl-sn-glycerol-3-phosphate acyltransferase acl-12 [Source:UniProtKB/Swiss-Prot;Acc:Q11087]	-	1580	1054	1431	450	211	199	217	49.309001479894	43.4390123527295	30.0518635050227	24.4140897303032	7.76093587889655	5.85424424624965	6.00855148423216
WBGene00019273	73.0717264226009	81.8708864076418	101.027412191396	122.880973477193	386.989957599873	445.414832591152	769.14786347323	94.7127496247078	533.850884554752	-2.49907136517222	1.93145739386735e-08	3.91176929828545e-06	H43E16.1	II	6674268	6679363	+	3733	protein_coding	-	-	70	66	224	65	357	529	894	0.882491462769214	1.09882015966181	1.90030426816123	1.42457307221735	5.3044847809523	6.28661385019017	9.99979100409791
WBGene00017567	498.97550328576	796.380440510698	534.9040663348	858.276337825316	155.012784136644	151.558922242736	112.705111985451	672.134086989143	139.758939454944	2.26478325114085	2.08839201572143e-08	4.16830939717617e-06	F18E3.11	V	7413437	7413840	+	404	protein_coding	-	-	478	642	1186	454	143	180	131	55.6822779839941	98.7630142200438	92.9686317405455	91.9398629275958	19.633044632687	19.7656109533062	13.5394594219909
WBGene00045275	230.697879134211	188.551132332751	347.73274464092	300.585765890364	57.4522906240708	42.9416946354419	43.8775626813588	266.891880499561	48.0905159802905	2.47630630124151	2.35872736648315e-08	4.64062761302941e-06	F18E3.12	V	7414941	7415344	+	404	protein_coding	-	-	221	152	771	159	53	51	51	25.7443168084994	23.3831435536552	60.4374494704558	32.199203095788	7.27658297575111	5.60025643677009	5.27108725588957
WBGene00012255	452.000822014088	337.407289437554	197.544672052818	414.014356792388	35.7721809546101	73.2534790839891	51.6206619780691	350.241785074212	53.5487740055561	2.70360972564774	2.87912887718475e-08	5.5846989995195e-06	lpr-6	X	11059994	11061868	+	1246	protein_coding	LiPocalin-Related protein [Source:UniProtKB/TrEMBL;Acc:Q23162]	-	433	272	438	219	33	87	60	16.3546146871597	13.5672408487374	11.1324097643677	14.3798857885002	1.46902395942811	3.09756417775462	2.01068761342592
WBGene00012631	30.2725723750775	96.7565021181221	39.6893405037626	22.6857181804048	0	0	0	47.3510332943418	0	8.12575711293564	3.19487681672797e-08	6.11108937777467e-06	Y38H6C.19	V	20552294	20553071	-	688	protein_coding	-	-	29	78	88	12	0	0	0	1.98371840292788	7.04606811948041	4.05067453091282	1.42699408191074	0	0	0
WBGene00012608	24565.6705414724	18912.1747601653	6811.23204872525	32754.3960994745	2983.18309051779	2889.7234507615	3135.9552151677	20760.8683624593	3002.95391881566	2.78933959413015	5.10690741615967e-08	9.63456560758233e-06	hphd-1	II	12994358	12996571	-	1687	protein_coding	Hydroxyacid-oxoacid transhydrogenase, mitochondrial [Source:UniProtKB/Swiss-Prot;Acc:Q9U2M4]	-	23533	15246	15102	17326	2752	3432	3645	656.496892691742	561.670359537669	283.499631506316	840.257875453055	90.4828618973492	90.2508497130532	90.2181348870587
WBGene00017565	491.6683306435	792.659036583078	636.83350899219	283.57147725506	74.7963783596393	111.985203657133	100.660290857235	551.183088368457	95.813957624669	2.52434417866143	7.69900442820458e-08	1.4328471484491e-05	ddo-2	V	7433401	7435650	-	1595	protein_coding	D-aspartate oxidase 2 [Source:UniProtKB/Swiss-Prot;Acc:Q19564]	DAO	471	639	1412	150	69	133	117	13.8973079890169	24.8989391488097	28.0354237468114	7.69413736955009	2.39950348414311	3.69921911439585	3.06292645413226
WBGene00019146	7.30717264226009	23.5688915415939	7.66725896095413	17.0142886353036	136.584690917602	83.3574072335048	310.584316234716	13.8894029450279	176.842138128608	-3.70834202199401	7.84649257811115e-08	1.44082527714329e-05	H02F09.3	X	1568678	1572854	+	3828	protein_coding	-	-	7	19	17	9	126	99	361	0.0860590551336854	0.308476684811805	0.14064040477331	0.192353434238752	1.82570917271758	1.14731419901375	3.93773664509168
WBGene00019846	443.649767565791	568.134332949999	398.697465969615	287.352430285128	93.2244715786809	95.1453234079398	92.0568471942233	424.458499192633	93.4755473936147	2.18399466527409	8.80354782178971e-08	1.59529553423274e-05	gpx-7	X	7798955	7799780	-	725	protein_coding	Glutathione peroxidase [Source:UniProtKB/TrEMBL;Acc:A8WFK6]	GSHPx	425	458	884	152	86	113	107	27.5880742457129	39.2616135936473	38.61422953456	17.1527969091837	6.57950810434604	6.91448023938953	6.16250331027977
WBGene00010790	1951.01509548344	1121.38305018952	225.056601265654	967.923975697272	54.2002741736517	157.452880329954	62.8051387399841	1066.34468065897	91.4860977478631	3.54110732474192	9.84796460056361e-08	1.76137881141509e-05	sodh-1	V	11888236	11889634	+	1307	protein_coding	Alcohol dehydrogenase 1 [Source:UniProtKB/Swiss-Prot;Acc:Q17334]	ADH_N	1869	904	499	512	50	187	73	67.2983128039913	42.9866415459859	12.0908845252551	32.0496829455209	2.12191214375673	6.34724294950427	2.33216174371327
WBGene00019520	736.980555062231	585.500884612226	270.609139798381	434.809598457759	32.520164504191	107.775233594835	63.6654831062853	506.975044482649	67.9869604017703	2.89441538164571	1.02224429923057e-07	1.80491647294916e-05	K08B12.1	V	6259391	6260780	+	1264	protein_coding	-	Lipase_3	706	472	600	230	30	128	74	26.2862170563442	23.2078868148287	15.0327104283013	14.8871007068536	1.31645846766933	4.49243703242515	2.44453376461397
WBGene00017301	11741.5825543059	10896.2707000716	4277.87948497941	14488.6120112185	1991.31807313996	1808.60313876332	1942.657579108	10351.0861876439	1914.19293033709	2.43484668913149	1.12523214967429e-07	1.96160723611573e-05	hach-1	III	5555404	5557318	+	1615	protein_coding	3-hydroxyisobutyryl-CoA hydrolase, mitochondrial [Source:UniProtKB/TrEMBL;Acc:Q8MNT7]	-	11248	8784	9485	7664	1837	2148	2258	327.773050969134	338.034069260324	185.99356721705	388.250777033518	63.0913196131519	59.0039183364	58.3798272277625
WBGene00000749	643.031192518888	920.427238098034	218.742388003691	1939.62890442461	122.492619632453	76.6214551338277	60.2241056410806	930.457430761306	86.446060135787	3.42801775352142	1.25368584723771e-07	2.15822018601972e-05	col-176	X	10077597	10078602	+	956	protein_coding	COLlagen [Source:UniProtKB/TrEMBL;Acc:Q23263]	Collagen	616	742	485	1026	113	91	70	30.3244744231734	48.237710421659	16.0663403085179	87.8049161865246	6.55622021806643	4.22282032245089	3.05739493798829
WBGene00010321	139.880162008979	171.184580670524	73.0644677455629	207.952416653711	15.1760767686225	26.101814386249	14.6258542271196	148.020406769694	18.634581793997	2.97876218876604	2.13342908895211e-07	3.62735622383314e-05	F59B10.5	II	10521788	10523191	-	509	protein_coding	-	-	134	138	162	110	14	31	17	12.3896055147163	16.850080387284	10.079299440021	17.6808958937467	1.52560897471358	2.70186107377436	1.39457711288761
WBGene00020576	110.651471439938	188.551132332751	352.69391220389	344.06672573614	1088.34150540693	1417.07592296958	2032.13339320332	248.99081042818	1512.51694052661	-2.60302403011013	2.56436585999426e-07	4.30688373461476e-05	T19D12.1	II	6666898	6673752	+	5958	protein_coding	-	-	106	152	782	182	1004	1683	2362	0.837289854780733	1.58556394690781	4.15661087541501	2.49919563277016	9.34686985088152	12.5314902341421	16.553536427404
WBGene00010123	1519.8919095901	1450.10706379596	664.796453438023	1950.97176351481	279.673414736043	281.226000161521	305.422250036909	1396.44179758472	288.773888311491	2.27262396738735	3.08070004192851e-07	5.11173505752282e-05	F55G11.2	IV	12967448	12969289	-	1078	protein_coding	-	-	1456	1169	1474	1032	258	334	355	63.5642719060886	67.3963571974543	43.3023871004076	78.3231779577874	13.2749815648911	13.7450653452655	13.7505790359723
WBGene00021236	17.7459907026316	9.92374380698689	58.1809650566519	15.1238121202699	736.03972327819	138.929012055841	229.711945802408	25.2436279216351	368.226893712146	-3.83011597814138	3.25602562877457e-07	5.33833154279564e-05	pud-1.2	V	2322038	2322566	-	483	protein_coding	Protein Up-regulated in Daf-2(Gf) [Source:UniProtKB/TrEMBL;Acc:G5EET8]	-	17	8	129	8	679	165	267	1.65642681806558	1.0293984957695	8.45815607866494	1.35510273064816	77.9750433835752	15.1549991505336	23.0821109941256
WBGene00008925	1054.32062409753	869.568051087226	427.562440881442	905.538250701159	143.08872381844	163.346838417171	209.924025377481	814.247341691838	172.119862537698	2.24031859653909	3.6929486614883e-07	5.98344576070787e-05	F17H10.1	X	13105184	13108543	+	1847	protein_coding	-	-	1010	701	948	479	132	194	244	25.7350455319255	23.5880367415488	16.2545352737245	21.2176842484141	3.96405815581468	4.65965687323686	5.51612787388739
WBGene00001155	62296.7784206853	46838.8303010022	10930.8051869226	53353.0282072821	7812.42751939015	5500.74688339886	5792.69861830566	43354.8605289731	6368.62434036489	2.76713151279045	4.87053570991231e-07	7.77856848693335e-05	ech-6	III	9751440	9752922	-	1167	protein_coding	Probable enoyl-CoA hydratase, mitochondrial [Source:UniProtKB/Swiss-Prot;Acc:P34559]	ECH	59678	37759	24236	28222	7207	6533	6733	2406.65516156227	2010.89919861294	657.692975156459	1978.54665538584	342.544222995914	248.348136192571	240.906852152115
WBGene00022415	747.419373122603	643.802879478274	1103.1832599114	461.276269668231	124.660630599399	201.236568977855	80.0120260660071	738.920445545127	135.30307521442	2.45035653814344	4.91385026403719e-07	7.77856848693335e-05	Y102A11A.5	X	2030959	2031588	-	578	protein_coding	-	-	716	519	2446	244	115	239	93	58.2982672133098	55.8059097586529	134.017567100456	34.5375361185871	11.0357787116732	18.3437940331356	6.7184100135112
WBGene00006947	631.548492652479	349.811969196288	651.717011681101	482.071511333602	67.2083399753281	156.610886317494	92.9171915605244	528.787246215868	105.578805951115	2.32320137588187	5.75496576442718e-07	9.00652142132853e-05	wrt-1	II	7531145	7533246	+	1599	protein_coding	Warthog protein 1 Warthog protein 1 N-product Warthog protein 1 C-product [Source:UniProtKB/Swiss-Prot;Acc:Q94128]	-	605	282	1445	255	62	186	108	17.8064511879127	10.9607763848328	28.6188711101561	13.0473129940807	2.15068203448634	5.16040257617692	2.82024401462892
WBGene00011548	581.442165962695	432.923323579803	590.378939993468	219.295275743913	75.8803838431124	111.985203657133	58.5034169084783	456.00992631997	82.1230014695745	2.47501963080068	6.08379400787734e-07	9.3209522266641e-05	T06G6.6	I	12718296	12719795	+	870	protein_coding	-	-	557	349	1309	116	70	133	68	30.1305046173766	24.9314103787899	47.6489691371975	10.9085769817177	4.46284464442076	6.78190170972572	3.26363103659676
WBGene00010928	156.582270905573	90.5541622387553	104.635534055374	164.471456807935	26.0161316033528	20.2078562990315	11.184476761915	129.060856001909	19.1361548880998	2.75754560676272	6.09124092651589e-07	9.3209522266641e-05	clec-258	V	19788704	19789281	+	513	protein_coding	C-type LECtin [Source:UniProtKB/TrEMBL;Acc:Q9XUC9]	Lectin_C	150	73	232	87	24	24	13	13.7608213471908	8.84394774910742	14.3220021691959	13.8749444065707	2.59493723685618	2.07545336585723	1.05812598967749
WBGene00017678	1501.10203708143	1224.34189218701	270.609139798381	1219.35735219676	144.172729301913	191.132640828339	96.358569025729	1053.85260531589	143.887979718661	2.87181889451514	6.42737735928503e-07	9.72723527385422e-05	asp-12	V	8269254	8272058	+	1338	protein_coding	ASpartyl Protease [Source:UniProtKB/TrEMBL;Acc:O01531]	Asp	1438	987	600	645	133	227	112	50.5793489929974	45.8460276814025	14.2013049188138	39.4396421143941	5.51351434770368	7.52642687803439	3.49521023703056
WBGene00015198	83.5105444829724	42.1759111796943	13.0794417569218	136.114309082429	0	3.36797604983858	0.860344366301152	68.7200516255043	1.40944013871324	5.53775234625987	6.64752871670194e-07	9.95106146591513e-05	clec-2	II	3020561	3023431	-	1260	protein_coding	C-type LECtin [Source:UniProtKB/TrEMBL;Acc:O17166]	CUB	80	34	29	72	0	4	1	2.98806406396143	1.67706171602448	0.728887610396578	4.67510442073615	0	0.140834335540312	0.0331391106657234
WBGene00019376	122.134171306347	26.0498274933406	41.0423862027545	34.0285772706072	0	2.52598203737893	1.7206887326023	55.8137405682624	1.41555692332708	5.2426183284491	7.1008156180566e-07	0.000105153153432124	lipl-4	V	6550171	6551817	+	1283	protein_coding	Lipase [Source:UniProtKB/TrEMBL;Acc:A0A0K3AUZ3]	-	117	21	91	18	0	3	2	4.29170308173416	1.01726314717362	2.24619704378401	1.1478237665876	0	0.103732226878874	0.0650900692732837
WBGene00016274	8361.49326635761	8646.06179183732	3555.35308171773	5491.834276173	1790.77705869745	1235.2052162783	1426.45095932731	6513.68560402142	1484.14441143435	2.13387250865843	7.42781040629709e-07	0.000108825324378216	C30G12.2	II	7290373	7291882	+	1047	protein_coding	-	adh_short	8010	6970	7883	2905	1652	1467	1658	360.044596131055	413.73929441177	238.439367034642	227.001548222707	87.517790104343	62.1587876073123	66.1224959976595
WBGene00020016	92.9054807373068	140.17288127369	14.4324874559137	51.0428659059108	2.16801096694607	4.20997006229822	0	74.6384288432053	2.12599367641476	5.12761078932723	8.09035638602482e-07	0.000117284619103509	lipl-3	V	521702	524218	-	1330	protein_coding	Lipase [Source:UniProtKB/TrEMBL;Acc:O16956]	-	89	113	32	27	2	5	0	3.14926225688567	5.28040794178605	0.761958736095153	1.66089235999837	0.0834086968989487	0.166777502613528	0
WBGene00001695	714.015155329414	467.656426904257	726.134525125656	949.019210546935	2156.08690662786	2678.38295363413	4033.2943892198	714.206329476566	2955.92141649393	-2.04996293294737	8.45791729286508e-07	0.00012133587183056	grd-6	V	9221866	9224354	+	1805	protein_coding	GRounDhog (Hedgehog-like family) [Source:UniProtKB/TrEMBL;Acc:Q22551]	-	684	377	1610	502	1989	3181	4688	17.8340244659593	12.980900380413	28.2476149861591	22.7539015712837	61.1210151012665	78.1817821199035	108.448060946897
WBGene00009706	774.560300079569	823.670735979912	210.173098576743	886.633485550822	79.1324002935315	12.6299101868947	104.101668322439	673.759405046761	65.2879929342885	3.36749211798446	1.01225876961852e-06	0.000143719873970992	argk-1	V	16103894	16105950	+	1211	protein_coding	ARGinine Kinase [Source:UniProtKB/TrEMBL;Acc:O45518]	-	742	664	466	469	73	15	121	28.8356818195584	34.0772554061961	12.1863848435449	31.6853175336019	3.34357984389716	0.549498129998328	4.17207994392749
WBGene00012664	19648.9872350374	13250.6789182792	5663.39828074712	30637.0624026367	2367.46797590511	2877.09354057461	3143.69831446441	17300.0317091751	2796.08661031471	2.62917817683786	1.0272198295409e-06	0.000144355831555482	Y39B6A.1	V	19201013	19203607	-	2387	protein_coding	-	-	18823	10682	12557	16206	2184	3417	3654	371.113613550963	278.125511911612	166.596775232579	555.459987114736	50.7496669577533	63.5055472268507	63.9186389063332
WBGene00017490	18.7898725086688	11.1642117828602	42.8464471347437	7.56190606013494	297.017502471611	131.351065943705	179.811972556941	20.0906093716019	202.726846990752	-3.27850510071285	1.043897492333e-06	0.000145217740044546	pud-2.1	V	2329444	2329954	-	465	protein_coding	Protein Up-regulated in Daf-2(Gf) [Source:UniProtKB/TrEMBL;Acc:G5EBF3]	-	18	9	95	4	274	156	209	1.82175518738294	1.2029019519113	6.46999235924883	0.703779160110818	32.6836530364676	14.8830091364536	18.7674266724981
WBGene00011979	0	0	11.7263960579298	1.89047651503374	146.34074026886	177.660736628985	67.967204937791	3.4042181432409	130.656227278545	-5.07649698631398	1.203436457927e-06	0.000165737268985706	T24B8.5	II	9082626	9083146	-	423	protein_coding	-	ShTK	0	0	26	1	135	211	79	0	0	1.94655238579864	0.193414485491448	17.7021649269577	22.1289695311746	7.7982673183596
WBGene00009431	316.296187229258	135.211009370196	232.723860226608	311.928624980566	911.648611600821	960.715168216455	1388.59580721006	249.039920451657	1086.98652900911	-2.12742205554073	1.29242395078319e-06	0.000176230323269169	dct-17	V	13727763	13730776	-	2273	protein_coding	DAF-16/FOXO Controlled, germline Tumor affecting [Source:UniProtKB/TrEMBL;Acc:Q52GY1]	-	303	109	516	165	841	1141	1614	6.27355421435985	2.98035320098861	7.18924660975832	5.939007485647	20.5224658474222	22.2692356833354	29.6493713217078
WBGene00020917	1040.75016061904	862.125243231986	507.392137121965	478.290558303535	212.465074760715	90.9353533456416	117.006833816957	722.139524819132	140.135753974438	2.36771608894287	1.37572522802722e-06	0.000185749880788145	W01B11.6	I	3293142	3294356	-	442	protein_coding	-	-	997	695	1125	253	196	108	136	106.155708100385	97.7244440193396	80.6052572739234	46.8303729022835	24.5961302122375	10.8397830205462	12.8477782888651
WBGene00006930	12935.7833404124	7236.89017124519	6865.80489191793	18014.3507117565	51940.1227406104	35867.2609427559	105991.844895203	11263.207278833	64599.7428595231	-2.5200075495535	1.49535057238742e-06	0.000199941437698248	vit-6	IV	8261134	8266462	+	5090	protein_coding	Vitellogenin-6 [Source:UniProtKB/Swiss-Prot;Acc:P18948]	Vitellogenin_N	12392	5834	15223	9529	47915	42598	123197	114.576113088332	71.2343253474019	94.7143057873082	153.164779065011	522.139671595723	371.270574260129	1010.63362692009
WBGene00000928	6672.4925041895	4715.01877629464	1735.05560134062	6257.47726476166	887.800490964415	1149.32182700741	647.839307824768	4845.01103664661	894.987208598866	2.43632334036534	1.65958210390061e-06	0.000219766968604992	dao-2	II	4562853	4563546	+	605	protein_coding	Dauer or Aging adult Overexpression [Source:UniProtKB/TrEMBL;Acc:Q86LS4]	-	6392	3801	3847	3310	819	1365	753	497.223738140914	390.465950125785	201.372391157965	447.612270365523	75.0864390670396	100.091311444538	51.9697940783886
WBGene00012634	133.616871172756	100.477906045742	59.5340107556438	132.333356052361	0	15.1558922242736	3.44137746520461	106.490536006626	6.19908989649274	4.07119041377234	1.73130265629786e-06	0.000227080954119373	Y38H6C.23	V	20555629	20556360	-	622	protein_coding	-	-	128	81	132	70	0	18	4	9.68478641952772	8.09348017483726	6.72073330530873	9.20740018553341	0	1.28381138667776	0.268522697355701
WBGene00009686	266.189860539475	337.407289437554	436.582745541388	266.557188619757	76.9643893265854	98.5132994577784	55.0620394432737	326.684271034543	76.8465760758792	2.09017524894753	1.78950890202985e-06	0.000232501099988256	ent-7	IV	10017425	10021286	+	1781	protein_coding	Equilibrative Nucleoside Transporter [Source:UniProtKB/TrEMBL;Acc:E1B6S0]	-	255	272	968	141	71	117	64	6.7382438500197	9.49173615807229	17.2125237787469	6.47715898830233	2.21119686922171	2.91434555661887	1.50047045709373
WBGene00002915	354.919814052633	200.955812091484	475.370055579156	478.290558303535	1054.73733541926	2483.88233675595	1881.57312910062	377.384060006702	1806.73093375861	-2.25930181644736	1.95012402023527e-06	0.000251001009408225	let-805	III	2658083	2681112	+	14142	protein_coding	Myotactin form A [Source:UniProtKB/TrEMBL;Acc:Q9UB29]	fn3	340	162	1054	253	973	2950	2187	1.13145828472023	0.711942394109571	2.36027655970007	1.46365611814519	3.8162339333178	9.25401685057524	6.4572759250941
WBGene00000529	150.31898006935	271.662486716266	70.3583763475791	155.019074232766	6.5040329008382	26.9438083987086	21.5086091575288	161.83972934149	18.3188168190252	3.12976940009837	2.02102834475376e-06	0.000257718540406933	clh-2	II	11358447	11370311	+	3004	protein_coding	Chloride channel protein [Source:UniProtKB/TrEMBL;Acc:G5EG93]	Voltage_CLC	144	219	156	82	6	32	25	2.25596847438899	4.53090398997214	1.64459053101097	2.23328057382036	0.110785852405727	0.472573269722485	0.347497332213811
WBGene00015512	7201.74057985033	5440.69254218056	2605.51500102541	6852.97736699729	1100.26556572513	1627.57442608449	1079.73217970795	5525.2313725134	1269.19072383919	2.12184547757779	2.59888477912357e-06	0.000328365515395319	mthf-1	II	7773880	7777827	-	2486	protein_coding	Probable methylenetetrahydrofolate reductase [Source:UniProtKB/Swiss-Prot;Acc:Q17693]	-	6899	4386	5777	3625	1015	1933	1255	130.603700781175	109.649883878769	73.5926359173981	119.298848226247	22.6463335435913	34.4944982859286	21.0791937633582
WBGene00013673	151.362861875387	289.029038378493	55.4748736586681	105.866684841889	15.1760767686225	24.4178263613297	10.3241323956138	150.433364688609	16.6393451751887	3.17224559275657	2.69815259139275e-06	0.000337808704442372	Y105E8A.13	I	14461038	14465145	-	986	protein_coding	-	-	145	233	123	56	14	29	12	6.92088367755772	14.6865463128048	3.95058410363229	4.64665550945378	0.787560819603664	1.3047886969176	0.5081778430687
WBGene00008560	573.091111514398	600.386500322707	943.974882663353	476.400081788501	133.332674467183	195.342610890638	177.230939458037	648.46314407224	168.635408271953	1.94415950732421	2.77441057354373e-06	0.000344226868638237	pho-13	II	8804835	8807021	-	1571	protein_coding	Intestinal acid PHOsphatase [Source:UniProtKB/TrEMBL;Acc:Q19175]	Acid_phosphat_A	549	484	2093	252	123	232	206	16.4462399395662	19.14740174674	42.1916158911664	13.1236222122511	4.34272079111999	6.55135152214259	5.47523078573849
WBGene00018350	372.665804755264	233.207979464192	552.042645188697	618.185820416031	1657.44438423027	1571.1608272497	2857.20364048613	444.025562456046	2028.60295065536	-2.1922246752132	2.87048594095516e-06	0.00035296725338245	ifo-1	IV	7320734	7326663	-	4037	protein_coding	Intermediate Filament Organize [Source:UniProtKB/TrEMBL;Acc:Q20330]	-	357	188	1224	327	1529	1866	3321	4.16178776706444	2.89427486406533	9.6018691607631	6.62702131475418	21.007855307505	20.5055769351598	34.3495870736421
WBGene00001387	5382.25459192757	3125.97929920087	943.072852197358	2862.18144376107	664.49536136897	331.7456409091	507.60317611768	3078.37204677172	501.281392798583	2.61860311047626	3.07521694647442e-06	0.000374795467140227	far-3	V	12996787	12997524	-	675	protein_coding	Fatty Acid/Retinol binding protein [Source:UniProtKB/TrEMBL;Acc:Q19478]	-	5156	2520	2091	1514	613	394	590	359.484027321653	232.026420946446	98.1032455482732	183.506506114673	50.3720566627733	25.8947398280121	36.4972072131834
WBGene00017349	1137.8311685805	1309.93418252227	1394.08808519466	1098.3668552346	293.765486021192	489.198521239054	366.506700044291	1235.05507288301	383.156902434846	1.6883393872548	3.32457213477062e-06	0.000401631644211062	farl-11	II	7101218	7105030	-	3413	protein_coding	FAR (Factor ARrest) Like [Source:UniProtKB/TrEMBL;Acc:A0A1D3PD01]	-	1090	1056	3091	581	271	581	426	15.030058546164	19.2295137697862	28.6811018792966	13.9273730436082	4.4041893676074	7.55194723671557	5.21176356312151
WBGene00000781	9736.28560490855	11055.0506009834	2323.6304804021	14138.8738559373	798.912041319626	2175.71252819572	460.284235971116	9313.46013555784	1144.96960182882	3.02380243406494	3.6994336146319e-06	0.000443031302093135	cpr-1	V	11975515	11976756	+	1114	protein_coding	Gut-specific cysteine proteinase [Source:UniProtKB/Swiss-Prot;Acc:P25807]	Peptidase_C1	9327	8912	5152	7479	737	2584	535	394.028149023295	497.199473456669	146.461601579942	549.272310903949	36.6957086119024	102.902617375577	20.0530291739355
WBGene00012101	22.9653997328174	33.4926353485807	24.8058378148516	41.5904833307422	190.784965091254	100.197287482698	198.739548615566	30.713589056748	163.240600396506	-2.42987112038574	3.8669164202971e-06	0.000459096318451135	zip-10	V	11650079	11650774	-	645	protein_coding	Transcription factor zip-10 [Source:UniProtKB/Swiss-Prot;Acc:Q22835]	-	22	27	55	22	176	119	231	1.60521581110486	2.60162515180815	2.70044968727521	2.79056620462545	15.1351223024077	8.18476754686605	14.9542163571558
WBGene00021096	70.9839628105265	106.680245925109	12.6284265239245	17.0142886353036	1.08400548347303	0	0.860344366301152	51.8267309737159	0.648116616591395	6.37795571928895	3.95200242822887e-06	0.000465187841380923	W08F4.7	II	574872	577732	-	738	protein_coding	-	-	68	86	28	9	1	0	1	4.33633687330988	7.24240425428075	1.20153045952674	0.997735699547349	0.0751582431406516	0	0.0565789694292839
WBGene00004053	44.8869176595977	106.680245925109	115.459899647309	96.4143022667205	303.521535372449	406.683108018008	596.218645846698	90.8603413746841	435.474429745719	-2.2596294972364	4.21364141771375e-06	0.000491781945802998	tank-1	V	1276420	1285700	-	6958	protein_coding	Poly [ADP-ribose] polymerase tankyrase [Source:UniProtKB/Swiss-Prot;Acc:Q9TXQ1]	WGR	43	86	256	51	280	483	693	0.290840239626025	0.768165326194193	1.16516828859621	0.599673856784566	2.23206371983102	3.07951135107514	4.15872501452952
WBGene00009048	3754.84285631565	2681.89176383821	823.102800220076	4125.01975580361	525.742659484421	292.171922323497	622.028976835733	2846.21429404438	479.98118621455	2.56771427849285	4.73957540810461e-06	0.000548516239667368	cth-1	V	16100627	16102750	+	1349	protein_coding	CystaTHionine gamma lyase [Source:UniProtKB/TrEMBL;Acc:O45391]	Cys_Met_Meta_PP	3597	2162	1825	2182	485	347	723	125.48706182327	99.6057507054594	42.8434104472516	132.334219648488	19.9417271811219	11.4113395450214	22.3788488022689
WBGene00017500	6.26329083622293	13.645147734607	43.7484776007383	5.6714295451012	286.177447636881	127.983089893866	172.06887326023	17.3320864291673	195.409803596992	-3.43357163084123	5.18069872981794e-06	0.000594571524225439	pud-2.2	V	2323014	2323524	+	465	protein_coding	Protein Up-regulated in Daf-2(Gf) [Source:UniProtKB/TrEMBL;Acc:G5EBF3]	-	6	11	97	3	264	152	200	0.607251729127645	1.47021349678047	6.6062027247067	0.527834370083113	31.4908189840418	14.5013935175702	17.9592599736824
WBGene00020169	757.858191182975	947.717533567248	1215.93706816073	722.162028742887	125.744636082872	314.905760659907	229.711945802408	910.918705413459	223.454114181729	2.02687153661125	6.05002900248785e-06	0.000688603301010436	mmaa-1	II	7099587	7101163	-	1417	protein_coding	Methylmalonic aciduria type A homolog, mitochondrial [Source:UniProtKB/Swiss-Prot;Acc:Q22111]	-	726	764	2696	382	116	374	267	24.1122219755589	33.5092093966915	60.2536212253367	22.0558031422873	4.54068234212061	11.7090282780552	7.86779083286004
WBGene00000702	33.404217793189	74.4280785524016	59.9850259886411	60.4952484810795	5.42002741736517	7.5779461121368	0.860344366301152	57.0781427038278	4.61943929860104	3.63029778409741	6.65283404454167e-06	0.000751006807060885	col-128	IV	11550002	11551987	-	1379	protein_coding	COLlagen [Source:UniProtKB/TrEMBL;Acc:Q19368]	Collagen	32	60	133	32	5	9	1	1.09208432794529	2.70413056629805	3.05436187517838	1.89851956172026	0.201112340238582	0.289532517227545	0.0302793904559909
WBGene00006926	10849.0636101442	5965.41049597499	5833.4310235871	15613.4455376636	41875.1318265633	25472.8448589416	82828.7935212771	9565.33766684247	50058.9234022607	-2.38785160482912	8.59892598584845e-06	0.000962800070545568	vit-2	X	5101032	5106173	+	4948	protein_coding	Vitellogenin-2 [Source:UniProtKB/Swiss-Prot;Acc:P05690]	Vitellogenin_N	10393	4809	12934	8259	38630	30253	96274	98.8511438184783	60.4040083835166	82.7820698339655	136.561141812863	433.039984681134	271.242575429837	812.438919299139
WBGene00017968	203.556952177245	158.77990091179	238.136043022575	164.471456807935	686.17547103843	452.992778703289	1570.1284684996	191.236088229886	903.098906080441	-2.23699107618242	8.82070133997889e-06	0.000979666926243461	skpo-3	II	7245876	7250181	+	3248	protein_coding	ShK domain and PerOxidase domain containing protein [Source:UniProtKB/TrEMBL;Acc:H2KZ53]	An_peroxidase	195	128	528	87	633	538	1825	2.8254592846187	2.44925848993433	5.14814792598772	2.19145519722007	10.8098749741773	7.34827427463568	23.4616333053667
WBGene00013587	188.942606892725	117.844457707969	82.9868028715035	128.552403022294	28.1841425702989	29.4697904360876	17.206887326023	129.581567623623	24.9536067774698	2.37602837660598	9.87922462764507e-06	0.00108845345257542	Y80D3A.9	V	18953118	18957317	-	879	protein_coding	-	DUF833	181	95	184	68	26	35	20	9.69081186614112	6.71700085016831	6.62921437347859	6.32920848768602	1.64065571033313	1.76643748501927	0.95006324092859
WBGene00006787	628.416847234367	325.002609678821	860.537064558852	1319.55260749355	2173.43099436343	5352.55593720596	4691.45782944018	783.377282241397	4072.48158700319	-2.37895939769388	1.01436111322788e-05	0.0011049073247835	unc-52	II	14647325	14684456	-	14277	protein_coding	Basement membrane proteoglycan [Source:UniProtKB/Swiss-Prot;Acc:Q06561]	Ldl_recept_a	602	262	1908	698	2005	6357	5453	1.98440354573442	1.14052551346263	4.2322813070509	3.99988796661008	7.78951465943761	19.7530587220267	15.9481360775961
WBGene00015695	673.303764893965	1073.00479913046	1120.77285399829	591.719149205559	187.532948640835	197.868592928016	309.723971868415	864.700141807069	231.708504479089	1.90043987470112	1.01890233987441e-05	0.0011049073247835	ugt-26	I	4721131	4723960	+	1909	protein_coding	UDP-glucuronosyltransferase [Source:UniProtKB/TrEMBL;Acc:H2KYQ0]	UDPGT	645	865	2485	313	173	235	360	15.9009930905019	28.1611802344171	41.2243275394723	13.4142925429975	5.02658645088505	5.46111141350006	7.87422765739767
WBGene00008712	145.099571039165	60.7829308177947	110.047716851342	113.428590902024	7.58803838431124	26.101814386249	13.7655098608184	107.339702402581	15.8184542104596	2.75197848392343	1.07085188836417e-05	0.00115216970363683	F11E6.9	IV	17474243	17475382	-	646	protein_coding	-	-	139	49	244	60	7	31	16	10.1263455913739	4.71415909430665	11.9616316291408	7.59885393463306	0.601033257065954	2.12886576865503	1.03418648764858
WBGene00000430	51.1502084958206	59.5424628419213	26.6098987468408	51.0428659059108	5.42002741736517	4.20997006229822	5.16206619780691	47.0863589976234	4.9306878924901	3.2516457167166	1.2588972210781e-05	0.00134399476966571	ceh-5	I	9727169	9728034	+	600	protein_coding	Homeobox protein ceh-5 [Source:UniProtKB/Swiss-Prot;Acc:P20269]	Homeobox	49	48	59	27	5	5	6	3.84339740227039	4.97199473456669	3.11410948028055	3.68164473132972	0.462223195315008	0.369690130793319	0.417552794388115
WBGene00006876	647.206719743036	357.254777051528	850.614729432911	1283.63355370791	2356.62792107038	4233.54589464709	3908.54445610613	784.677444983845	3499.57275727453	-2.15792126712891	1.30394271871313e-05	0.00138137685554748	vab-10	I	11747428	11792118	-	23196	protein_coding	VAB-10B protein [Source:UniProtKB/TrEMBL;Acc:G5EFM4]	CH	620	288	1886	679	2174	5028	4543	1.25790850080115	0.771649467340925	2.57490792384242	2.39489257972915	5.19851643359972	9.61615094479467	8.17788560486811
WBGene00022469	33.404217793189	105.439777949236	36.9832491057787	39.7000068157084	4.33602193389213	6.73595209967716	2.58103309890346	53.881812915978	4.55100237749092	3.55981152310517	1.33270488292502e-05	0.00140106959142315	Y119C1B.3	I	4549695	4552758	+	1648	protein_coding	-	-	32	85	82	21	4	8	3	0.913825417619272	3.20554878973126	1.5757588698145	1.04253693848333	0.134628115140293	0.215353474248536	0.0760108242211375
WBGene00020579	122.134171306347	83.1113543835152	298.572084244214	276.009571194925	958.260847390162	584.343844646993	1878.13175163541	194.95679528225	1140.24548122419	-2.54761217964969	1.38821905124321e-05	0.00144630927129135	T19D12.4	II	6631105	6637099	+	3265	protein_coding	-	VWA	117	67	662	146	884	694	2183	1.68644871481315	1.27535852686052	6.42107761085699	3.65846609340914	15.0176528511534	9.42964597012791	27.9178483966081
WBGene00000693	1234.91217654195	596.665096395087	687.347215087888	1928.28604533441	6228.69550803605	2728.90259438171	8554.40403413235	1111.80263333983	5837.33404551671	-2.3933817424952	1.39674072815676e-05	0.00144630927129135	col-119	IV	8978823	8979812	-	990	protein_coding	COLlagen [Source:UniProtKB/TrEMBL;Acc:Q18799]	-	1183	481	1524	1020	5746	3241	9943	56.2367238946923	30.1960791329113	48.7509280734213	84.2935494041821	321.931452155156	145.232207745594	419.366407535457
WBGene00022471	739.068318674306	462.694555000764	421.24822761948	519.881041634277	58.5362961075438	155.768892305034	161.744740864617	535.723035732207	125.349976425732	2.09283523910062	1.51736335224562e-05	0.00155948717068109	Y119C1B.5	I	4511440	4516512	-	2437	protein_coding	RiNg Finger protein [Source:UniProtKB/TrEMBL;Acc:Q95Y82]	-	708	373	934	275	54	185	188	13.6725081564357	9.51248479684743	12.1373663976216	9.23222815953743	1.22905470071451	3.367714773743	3.22117051066745
WBGene00009773	36.5358632113004	0	43.7484776007383	51.0428659059108	267.749354417839	290.487934298577	654.722062755177	32.8318016794874	404.319783823864	-3.62343594938316	1.81090204839633e-05	0.0018473883711492	lipl-2	V	9791567	9793234	+	1270	protein_coding	Lipase [Source:UniProtKB/TrEMBL;Acc:Q20449]	-	35	0	97	27	247	345	761	1.29698450020373	0	2.41880650943985	1.73935971558884	10.7876342591629	12.0513160746799	25.0202894905004
WBGene00019212	57.4134993320435	66.9852706971615	78.9276657745278	54.8238189359783	13.0080658016764	11.787916174435	6.88275493040922	64.5375636849278	10.5595789688402	2.62335899692056	1.85930088344599e-05	0.00188281557108957	zmp-2	III	2636405	2642848	+	2413	protein_coding	Matrix metalloproteinase-B [Source:UniProtKB/Swiss-Prot;Acc:O44836]	-	55	54	175	29	12	14	8	1.07269394753692	1.39083980349462	2.2967506193813	0.983263776843595	0.275839785020145	0.257388901671271	0.138434411732487
WBGene00008963	122.134171306347	117.844457707969	74.8685286775521	88.8523962065856	4.33602193389213	12.6299101868947	25.8103309890346	100.924888474614	14.2587543699405	2.80914039675711	1.98145589504957e-05	0.00199186938588487	F19H8.2	II	14604139	14605697	-	1058	protein_coding	-	-	117	95	166	47	4	15	30	5.20439986187611	5.58057064961999	4.96884598756757	3.6344738998634	0.209704285209077	0.628962415338351	1.18398712964494
WBGene00020083	163.889443547833	141.413349249563	72.1624372795683	181.485745443239	19.5120987025146	39.5737185856033	18.0672316923242	139.737743880051	25.7176829934807	2.43214934062406	2.17536326650964e-05	0.00217094948596889	R57.2	X	297234	299287	+	775	protein_coding	-	-	157	114	160	96	18	47	21	9.53385214730403	9.14205483452585	6.53809754197776	10.1344199055958	1.28826077661989	2.69039011312816	1.13143337834199
WBGene00012445	632.592374458516	445.328003338537	707.642900572767	1378.15737945959	2537.65683681037	2748.26845666828	4629.5130350665	790.930164457353	3305.14610951505	-2.06453632145868	2.19905265193053e-05	0.00217880238290556	Y16B4A.2	X	14761966	14771885	-	6617	protein_coding	Carboxypeptidase [Source:UniProtKB/TrEMBL;Acc:K8ESM2]	Peptidase_S10	606	359	1569	729	2341	3264	5381	4.31004646493575	3.37189457025359	7.50922166257973	9.013547626952	19.6233549989258	21.8830633865993	33.955744092526
WBGene00000972	120.046407694273	70.7066746247816	81.6337571725116	62.3857249961133	5.42002741736517	14.313898211814	18.9275760586253	83.6931411219198	12.8871672292682	2.68912993377038	2.41826568947315e-05	0.00237888250538745	dhs-8	II	14498026	14499755	+	1222	protein_coding	DeHydrogenases, Short chain [Source:UniProtKB/TrEMBL;Acc:U4PLQ0]	adh_short	115	57	181	33	5	17	22	4.42891246796247	2.89897401667657	4.69073052731654	2.20938854580616	0.226950832396894	0.617158647150877	0.751731708391042
WBGene00009926	762.033718407123	729.395169813536	541.669294829759	839.371572674978	111.652564797722	276.174036086763	209.924025377481	718.117438931349	199.250208753989	1.84710490345826	2.45227095114131e-05	0.0023952252155403	noah-2	IV	14091254	14096617	+	2557	protein_coding	NOmpA Homolog (Drosophila nompA: no mechanoreceptor potential A) [Source:UniProtKB/TrEMBL;Acc:Q9XUE5]	PAN_1	730	588	1201	444	103	328	244	13.4357710502137	14.2918112237251	14.8746033917539	14.2063204337583	2.23428967309092	5.69065449668559	3.98446937155652
WBGene00006539	326.73500528963	380.823668593122	251.666500012494	258.995282559622	102.980520929938	94.3033293954802	94.6378802931267	304.555114113717	97.307243539515	1.64631387185481	2.72993830570668e-05	0.00264765565818257	tbb-6	V	12261804	12263368	+	1388	protein_coding	Tubulin beta chain [Source:UniProtKB/TrEMBL;Acc:G5EF01]	Tubulin	313	307	558	137	95	112	110	10.6126864692463	13.7464191598701	12.7314493967412	8.07533346449201	3.79635765604545	3.57970847108229	3.30913597858016
WBGene00010425	1671.25477146549	1390.56460095404	1361.61498841885	1674.96219231989	523.574648517475	658.439317743442	568.687626125061	1524.59913828957	583.567197461993	1.38488498307049	2.78469450568697e-05	0.00268187501624622	lpin-1	V	13650262	13654129	-	3063	protein_coding	LiPIN (Mammalian lipodystrophy associated) homolog [Source:UniProtKB/TrEMBL;Acc:Q9XXT5]	-	1601	1121	3019	886	483	782	661	24.5988496313534	22.7456990591302	31.2139860255548	23.6655220514247	8.74647613465812	11.326060030573	9.01085201079152
WBGene00016006	89.7738353191953	133.970541394323	326.084013457049	202.28098710861	544.170752703463	1167.00370126907	920.568471942233	188.027344319794	877.247641971588	-2.21872344670944	3.04919482061766e-05	0.00291621604649628	fln-2	X	9397701	9427246	+	11954	protein_coding	FiLamiN (Actin binding protein) homolog [Source:UniProtKB/TrEMBL;Acc:A0A0K3AWA2]	CH	86	108	723	107	502	1386	1070	0.33857560436973	0.5615018313255	1.91539416994766	0.732318305824698	2.32928938311662	5.14362243211853	3.73750619035706
WBGene00044453	29.2286905690403	22.3284235657205	1.35304569899191	49.1523893908771	0	0	0	25.5156373061575	0	7.21839544273858	3.24077385538685e-05	0.00306753540949853	Y102E9.6	III	6735968	6736642	-	426	protein_coding	-	-	28	18	3	26	0	0	0	3.09327758734035	2.62605355698945	0.223020492739118	4.99336270289894	0	0	0
WBGene00001879	192.074252310837	89.313694262882	21.1977159508732	151.238121202699	19.5120987025146	9.26193413705609	6.88275493040922	113.455945931823	11.8855959233266	3.26099678108059	3.25196173240477e-05	0.00306753540949853	his-5	V	8535177	8535662	+	486	protein_coding	Histone H4 [Source:UniProtKB/Swiss-Prot;Acc:P62784]	-	184	72	47	80	18	11	8	17.8177153443626	9.20739765660498	3.06263121098945	13.4673789897749	2.05432531251114	1.00409665153741	0.687329702696486
WBGene00022069	342.393232380187	236.929383391812	662.541377273036	932.004921911631	1669.36844454847	3510.27303794426	2507.04348340156	543.467228739167	2562.22832196476	-2.23819828747156	3.29648004224841e-05	0.00308837572393504	eel-1	IV	3032578	3050102	-	13213	protein_coding	Enhancer of EfL-1 mutant phenotype [Source:UniProtKB/TrEMBL;Acc:U4PBK1]	HECT	328	191	1469	493	1540	4169	2914	1.1682690497559	0.898405920591688	3.52089826265001	3.05263478316061	6.46475792736043	13.9974705693848	9.20872506506446
WBGene00017560	144.055689233127	200.955812091484	103.282488356382	139.895262112496	16.2600822520955	46.3096706852805	28.391364087938	147.047312948373	30.3203723417713	2.26876079201394	3.32086339619137e-05	0.00309019801975322	F18C5.5	II	6565477	6566728	-	803	protein_coding	-	-	138	162	229	74	15	55	33	8.08786705232898	12.5383428860493	9.03135788653878	7.53955196121209	1.03611675164012	3.03854902021906	1.71597038789636
WBGene00006941	85.5983080950467	80.6304184317685	231.821829760613	134.223832567395	394.577995984184	798.210323811743	579.011758520675	133.068597213706	590.600026105534	-2.14407390015342	3.54921384406466e-05	0.00328052168190997	wnk-1	IV	9200102	9212235	+	6524	protein_coding	Serine/threonine-protein kinase WNK [Source:UniProtKB/Swiss-Prot;Acc:X5M5N0]	Pkinase	82	65	514	71	364	948	673	0.591521265880777	0.619213016835597	2.49506740098755	0.890376646653075	3.09471323901893	6.446344156813	4.30737324683019
WBGene00019617	729.673382419971	385.785540496615	870.91041491779	1217.46687568173	2197.27911499984	3532.16488226821	3363.9464722375	800.959053379025	3031.13015650185	-1.920829156599	3.66828684059887e-05	0.00336797642458185	K10C2.1	X	6421036	6430610	-	7175	protein_coding	Carboxypeptidase [Source:UniProtKB/TrEMBL;Acc:Q94269]	Peptidase_S10	699	311	1931	644	2027	4195	3910	4.58485634789789	2.69388564886801	8.52301953310825	7.34333474866849	15.6698494813132	25.9375626259731	22.7544449624743
WBGene00017781	443.649767565791	357.254777051528	96.0662446284253	357.300061341376	74.7963783596393	44.6256826603612	64.5258274725864	313.56771264678	61.3159628308623	2.35352898925388	3.85290816424105e-05	0.0035140563733727	F25E2.3	X	811173	813163	-	1127	protein_coding	-	-	425	288	213	189	69	53	75	17.7474301935597	15.8821482204437	5.98533968357353	13.7204151478126	3.39592551660005	2.0862726103332	2.77874530426873
WBGene00004003	228.610115522137	370.899924786135	174.091879936958	287.352430285128	763.139860365016	729.166814790052	1263.84587409639	265.23858763259	918.717516417154	-1.79548132226791	4.1044118417827e-05	0.00371881315033101	pgp-9	V	17755892	17764751	+	3991	protein_coding	p-GlycoProtein related [Source:UniProtKB/TrEMBL;Acc:G5EG58]	ABC_membrane	219	299	386	152	704	866	1469	2.5824555180704	4.65618399409747	3.06294143022214	3.11595533930297	9.78416826364616	9.62620856728683	15.3692070898557
WBGene00019100	849.719790114244	790.178100631331	170.032742839983	589.828672690525	111.652564797722	63.1495509344733	160.884396498315	599.939826569021	111.895504076837	2.42177478210548	4.41629192934212e-05	0.00397524002947057	F59B1.8	V	3641858	3644243	-	1320	protein_coding	-	DUF1679	814	637	377	312	103	75	187	29.0215722212254	29.9920515712025	9.04483261992117	19.3379319221359	4.3280899197678	2.52061452813627	5.91533125383163
WBGene00001877	389.367913651859	347.331033244541	54.1218279596762	268.44766513479	28.1841425702989	60.6235688970944	31.8327415531426	264.817109997717	40.2134843401786	2.71469043501726	4.45326357486376e-05	0.00398248999694959	his-3	V	16040771	16041288	+	518	protein_coding	Histone H2A [Source:UniProtKB/Swiss-Prot;Acc:P09588]	Histone	373	280	120	142	26	72	37	33.8882806172923	33.5945590173425	7.33642701983508	22.4278658021802	2.78404704514059	6.16626009662988	2.98251995991511
WBGene00006803	636.767901682665	901.820218459933	823.553815453073	913.100156761294	1592.40405522189	2765.95033092993	2944.09842148254	818.810523089241	2434.15093587812	-1.57235091755624	4.68068048651093e-05	0.00415886010711152	unc-70	V	6881340	6891836	+	8638	protein_coding	Spectrin beta chain [Source:UniProtKB/TrEMBL;Acc:E0AHA7]	CH	610	727	1826	483	1469	3285	3422	3.32343430128611	5.23072495373637	6.69453919927199	4.57470712158744	9.43282066104764	16.8710175455807	16.5416260985891
WBGene00012261	574.134993320435	351.052437172161	271.060155031378	627.6382029912	71.5443619092202	166.71481446701	93.7775359268256	455.971447128794	110.678904101018	2.03874359423266	4.83780593942434e-05	0.00427091432036872	lpr-3	X	11057401	11059794	+	2067	protein_coding	LiPocalin-Related protein [Source:UniProtKB/TrEMBL;Acc:G5EEA2]	-	550	283	601	332	66	198	109	12.5225471475887	8.50915886479423	9.20803816707394	13.1409563059879	1.77107291093123	4.24955854264599	2.20189910925518
WBGene00019154	1717.18557093112	1148.67334565873	1545.62920348175	1648.49552110942	346.881754711371	702.223006391344	312.305004967318	1514.99591029526	453.803255356678	1.73871395853951	5.05909151995082e-05	0.00443782219189571	glf-1	IV	5885835	5889821	+	1679	protein_coding	GaLactoFuranose synthesis (UGM, UDP-galactopyranose mutase); UDP-galactopyranose mutase [Source:UniProtKB/TrEMBL;Acc:G5ECS4]	Amino_oxidase	1645	926	3427	872	320	834	363	46.1089963175466	34.2768547067358	64.6392819914282	42.4908239788169	10.5713941036905	22.0360859379365	9.02749638849826
WBGene00018051	49.0624448837463	68.2257386730348	127.637310938236	81.2904901464506	191.868970574727	436.994892466556	437.915282447286	81.553996160367	355.59304849619	-2.11778663849068	5.18808942080234e-05	0.00450335388440689	che-10	II	4627811	4638384	-	6253	protein_coding	Rootletin [Source:UniProtKB/Swiss-Prot;Acc:Q09EF7]	-	47	55	283	43	177	519	509	0.353736514208772	0.546657025430129	1.43328026886522	0.562612518247873	1.57006567543431	3.68212079734654	3.39891847662803
WBGene00011339	48.0185630777091	84.3518223593885	97.8703055604145	52.9333424209446	9.7560493512573	16.8398802491929	9.46378802931267	70.7935083546142	12.0199058765876	2.55967036853931	5.19919596006895e-05	0.00450335388440689	T01G5.1	V	15116844	15119617	-	1482	protein_coding	-	Pkinase_Tyr	46	68	217	28	9	20	11	1.46076411224025	2.85168388959628	4.63708060948933	1.54574977473732	0.336842814399601	0.598688470920355	0.309924476266482
WBGene00011522	26.0970451509289	0	39.2383252707653	41.5904833307422	157.18079510359	333.429628934019	338.975680322654	26.7314634381091	276.528701453421	-3.37031877275171	5.51966782098521e-05	0.00470220710639192	srap-1	II	11203221	11220642	+	11595	protein_coding	Serine Rich Adhesion Protein-like [Source:UniProtKB/TrEMBL;Acc:G5EDB1]	-	25	0	87	22	145	396	394	0.101470480826633	0	0.237619246856323	0.155232013970109	0.693633773047101	1.51510780640781	1.41885123750683
WBGene00000169	284.979733048143	200.955812091484	344.575638009939	310.038148465533	979.940957059623	623.075569220137	1003.16153110714	285.137332903775	868.726019128968	-1.60603439768141	5.52401008816801e-05	0.00470220710639192	aqp-1	II	7235834	7238349	-	1090	protein_coding	AQuaPorin or aquaglyceroporin related [Source:UniProtKB/TrEMBL;Acc:Q8IG23]	-	273	162	764	164	904	740	1166	11.7870903293745	9.23696269495188	22.1972910241114	12.309678612397	46.0018093832771	30.1178748756392	44.6666567207837
WBGene00189956	177.459907026316	23.5688915415939	25.2568530478489	90.7428727216193	5.42002741736517	5.05196407475787	10.3241323956138	79.2571310843446	6.93204129591229	3.50756681914289	5.53120499009215e-05	0.00470220710639192	Y34F4.6	III	1008436	1009913	+	690	protein_coding	-	-	170	19	56	48	5	6	12	11.594987726459	1.7113749992168	2.57023037429198	5.69143146872227	0.401933213317398	0.385763614740855	0.726178772848896
WBGene00011772	76.2033718407123	112.882585804476	82.0847724055089	128.552403022294	24.9321261198798	13.4719041993543	26.6706753553357	99.9307832682478	21.6915685581899	2.2013442265428	6.00552557221633e-05	0.00504713123964706	T14G8.4	X	12862039	12863896	-	1410	protein_coding	-	-	73	91	182	68	23	16	31	2.43654372875153	4.01109504295717	4.08776001017714	3.94565550402554	0.904777318488951	0.503407837676009	0.918023874186636
WBGene00012633	70.9839628105265	62.023398793668	18.4916245528894	3.78095303006747	0	0	1.7206887326023	38.8199847967879	0.573562910867435	6.02385043577892	6.010234703036e-05	0.00504713123964706	Y38H6C.21	V	20554116	20555267	-	837	protein_coding	-	-	68	50	41	2	0	0	2	3.82343681302592	3.71266034540523	1.55128471771463	0.195494211141894	0	0	0.0997736665204576
WBGene00010296	3676.55172086286	2808.41949737729	930.444425673434	2512.44328847983	700.26754232358	386.475251718977	715.806512762558	2481.96473309835	600.849768935038	2.04629086182544	6.55301822629367e-05	0.00545393975459599	dgat-2	V	17660303	17661810	+	1172	protein_coding	Acyl-CoA:DiacylGlycerol AcylTransferase [Source:UniProtKB/TrEMBL;Acc:Q9XUW0]	-	3522	2264	2063	1329	646	459	832	141.426958808905	120.057552037745	55.7448474965475	92.7740964720742	30.5729881406309	17.3741744062253	29.641973116972
WBGene00001891	60.545144750155	29.7712314209607	4.96116756297032	94.5238257516868	2.16801096694607	1.68398802491929	3.44137746520461	47.4503423714432	2.43112548568999	4.27008518147187	6.57387452267597e-05	0.00545393975459599	his-17	V	8897458	8897992	-	535	protein_coding	Histone H3 [Source:UniProtKB/Swiss-Prot;Acc:P08898]	Histone	58	24	11	50	2	2	4	5.10204957463321	2.78803443059814	0.651136466651407	7.64619881896099	0.207352461449723	0.165842301664293	0.312189005149993
WBGene00014002	179.547670638391	121.565861635589	39.2383252707653	41.5904833307422	19.5120987025146	8.41994012459645	7.74309929671037	95.4855852188719	11.8917127079405	3.01784873280883	6.72593777928706e-05	0.00554668353870308	ZK593.2	IV	10913361	10914582	+	572	protein_coding	-	-	172	98	87	22	18	10	9	14.1515131980271	10.6480656465808	4.81677476800536	3.14670489857241	1.74545822007066	0.775573700965006	0.656988662498783
WBGene00019306	22.9653997328174	63.2638667695414	21.6487311838705	20.7952416653711	3.2520164504191	0	0.860344366301152	32.1683098379001	1.37078693890675	4.63593637265269	6.81346738470339e-05	0.00558542100131757	K02E7.1	II	1083159	1083929	+	456	protein_coding	-	-	22	51	48	11	3	0	1	2.27053552228648	6.95097948089093	3.33356947041629	1.97359123024497	0.364913048932901	0	0.0915685952605516
WBGene00021281	527.160312048763	529.679825697925	649.010920283117	654.104874201672	1196.74205375423	1721.03576146751	1705.20253400888	589.98898305787	1540.99344974354	-1.38532854623355	7.45955316080001e-05	0.00607887373553478	ell-1	IV	4394410	4415622	+	4096	protein_coding	ELL transcription elongation factor homolog [Source:UniProtKB/TrEMBL;Acc:Q9N554]	-	505	427	1439	346	1104	2044	1982	5.80232288787432	6.47900925189202	11.1258694934878	6.91107355164975	14.9500314734698	22.1380847853968	20.2048251581358
WBGene00020097	779.779709109755	702.104874344322	1228.56549468465	799.67156585927	1810.28915739997	3581.00053499087	2738.47611793657	877.530410999499	2709.9219367758	-1.62579913275328	7.82580161264592e-05	0.00633981998878586	larp-1	III	5008933	5017860	-	4713	protein_coding	La-related protein 1 [Source:UniProtKB/Swiss-Prot;Acc:D5MCN2]	-	747	566	2724	423	1670	4253	3183	7.45922357914751	7.46379434480359	18.3038639413182	7.34297909495	19.654048024852	40.0328994592995	28.2000964255754
WBGene00019973	344.480995992261	382.064136568995	148.384011656112	172.03336286807	33.604169987664	60.6235688970944	80.8723704323083	261.74062677136	58.3667031056889	2.16146078501497	7.97394052816518e-05	0.00639583676156622	R09A1.3	V	1023782	1027073	-	1022	protein_coding	-	-	330	308	329	91	31	72	94	15.1961477225436	18.7301171507649	10.1947860858964	7.2848373679279	1.68245624909181	3.12536470651104	3.84050515386329
WBGene00012545	325.691123483592	383.304604544868	508.294167587959	323.271484070769	111.652564797722	158.294874342413	114.425800718053	385.140344921797	128.124413286063	1.58925956704216	7.98782982129966e-05	0.00639583676156622	Y37D8A.3	III	12829368	12837274	+	1067	protein_coding	-	-	312	309	1127	171	103	188	133	13.7613372167821	17.9984345475762	33.4497296485586	13.1117619297591	5.35433804507356	7.81650360890092	5.20473492536264
WBGene00015298	350.744286828484	117.844457707969	190.328428324861	310.038148465533	55.2842796571247	58.9395808721751	65.3861718388875	242.238830331712	59.8700107893958	2.01403830147386	8.05116926977711e-05	0.00640928920135089	C01F1.3	II	4295101	4299006	+	2021	protein_coding	-	-	336	95	422	164	51	70	76	7.82426275432157	2.92144668347251	6.61270658431416	6.63906466477622	1.39970606399201	1.5365646208134	1.5702133782037
WBGene00019318	140.924043815016	231.967511488318	55.0238584256708	147.457168172631	18.4280932190416	39.5737185856033	20.6482647912276	143.843145475409	26.2166921986242	2.44754958165526	8.73337192875498e-05	0.00691241368981687	K02E10.4	X	2483263	2488296	+	1544	protein_coding	-	-	135	187	122	78	17	47	24	4.11487773056865	7.52722648448811	2.50233615039669	4.13310721133733	0.610709403136409	1.35042249849373	0.649045794385671
WBGene00014666	274.540914987772	346.090565268668	405.011679231577	379.985779521781	720.863646509568	1012.07680297649	1270.7286290268	351.407234752449	1001.22302617095	-1.51057025451639	8.85849689609622e-05	0.00697138395731641	C05D12.3	II	11424830	11430607	+	3879	protein_coding	-	-	263	279	898	201	665	1202	1477	3.19085031424188	4.47018088084592	7.33144654604831	4.23941216806893	9.5089999964263	13.7468689006518	15.8990842307617
WBGene00022665	1032.39910617075	1004.77906045742	817.239602191111	964.143022667205	303.521535372449	450.46679666591	204.761959179674	954.640197871621	319.583430406011	1.57825729502677	9.17889374640583e-05	0.00718248435656256	ZK154.1	X	7779577	7780606	+	765	protein_coding	-	-	989	810	1812	510	280	535	238	60.8422573964852	65.8058126633827	75.0118494950929	54.5428849085884	20.3015677942278	31.0249756822629	12.9905313809636
WBGene00000140	93.949362543344	111.642117828602	139.363706996166	92.633349236653	252.573277649217	406.683108018008	355.322223282376	109.397134151191	338.192869649867	-1.62241151008806	9.89381388001198e-05	0.00769816976019915	anc-1	I	4321095	4359080	+	25846	protein_coding	Nuclear anchorage protein 1 [Source:UniProtKB/Swiss-Prot;Acc:Q9N4M4]	CH	90	90	309	49	233	483	413	0.163877613969873	0.216416237575932	0.378615382666835	0.155107252216252	0.500029425868901	0.829035053036477	0.667218540904943
WBGene00007565	7798.84097290359	5439.45207420469	1119.8708235323	6919.14404502347	1191.32202633686	726.640832752673	1314.60619170816	5319.32697891601	1077.52301693257	2.30339716206832	0.000100912604906226	0.00780768761105926	clec-48	V	18157878	18159614	+	1161	protein_coding	C-type LECtin [Source:UniProtKB/TrEMBL;Acc:Q9XVE1]	Lectin_C	7471	4385	2483	3660	1099	863	1528	302.842609211223	234.735108861703	67.7294603384278	257.915967397201	52.5047329872034	32.9759775581018	54.9544073923376
WBGene00019347	143.01180742709	110.401649852729	141.167767928155	232.528611349149	394.577995984184	534.666197911874	531.692818374112	156.777459139281	486.979004090057	-1.64158105183298	0.000108638398927142	0.00835848061466257	mbl-1	X	16986629	17008462	+	1271	protein_coding	Muscleblind-like protein [Source:UniProtKB/Swiss-Prot;Acc:Q94250]	-	137	89	313	123	364	635	618	5.07277359088338	4.35196234634575	7.79887397347195	7.9175155512467	15.8850583566951	22.1639559138088	20.3027243848824
WBGene00016027	5680.8047884542	3439.81769709683	2386.32159778872	4353.76741412269	1733.32476807338	689.593096204449	910.244339546619	3965.17787436561	1111.05406794148	1.83561805026963	0.000115437778008538	0.00883227265963103	C23H5.8	IV	2111894	2113422	-	1044	protein_coding	-	-	5442	2773	5291	2303	1599	819	1058	245.317483733937	165.078321347622	160.498278396302	180.477390724826	84.9534355527238	34.8018640367504	42.3152161362668
WBGene00003727	108.563707827864	264.219678861026	139.814722229164	77.5095371163831	16.2600822520955	25.2598203737893	43.8775626813588	147.526911508609	28.4658217690812	2.3705583466832	0.000121680243982341	0.00925845480731934	nhr-137	X	6661791	6669011	-	1733	protein_coding	Nuclear Hormone Receptor family [Source:UniProtKB/TrEMBL;Acc:B3WFU1]	zf-C4	104	213	310	41	15	30	51	2.82426366807203	7.63873974655731	5.66495215832428	1.93559574257253	0.480093336161	0.767965649657213	1.22880510754725
WBGene00000931	633.636256264553	544.565441408405	793.335794842254	1179.65734538105	1799.44910256524	3250.09688809423	2353.90218619995	787.798709474066	2467.81605895314	-1.64848463708727	0.000124562757711249	0.00942570494065559	dao-5	I	10187515	10190896	-	3189	protein_coding	Nucleolar protein dao-5 [Source:UniProtKB/Swiss-Prot;Acc:Q9XVS4]	-	607	439	1759	624	1660	3860	2736	8.95786750313179	8.55560398430063	17.4680503717126	16.0088241688425	28.8726436208057	53.6972306627361	35.823908606017
WBGene00018535	152.406743681425	86.8327583111353	41.4934014357518	113.428590902024	21.6801096694607	15.1558922242736	19.7879204249265	98.5403735825839	18.8746407728869	2.38140838484286	0.000126435565425033	0.00951513992914511	F47B7.4	X	3765324	3766626	-	747	protein_coding	-	-	146	70	92	60	20	18	23	9.19819720894151	5.82395634905737	3.90032090648439	6.5714319166974	1.48505444277914	1.06898351072767	1.28563778727264
WBGene00009281	5.21940903018578	64.5043347454148	22.0997464168678	11.3428590902024	0	0.841994012459645	0	25.7915873206677	0.280664670819882	6.28698935981095	0.00012990239685566	0.00967898552076121	F31B9.4	X	15915699	15917100	-	546	protein_coding	-	-	5	52	49	6	0	1	0	0.430970778455975	5.91904135067463	2.84208166388056	0.899058542449259	0	0.0812505781963339	0
WBGene00010113	48.0185630777091	75.668546528275	168.228681907994	77.5095371163831	289.4294640873	489.198521239054	363.065322579086	92.3563321575902	380.56443596848	-2.03227397986774	0.000130850247873321	0.00967898552076121	F55D12.5	I	7906826	7914269	-	2328	protein_coding	-	-	46	61	373	41	267	581	422	0.929919421967378	1.62849913449618	5.07409940653786	1.44088806781709	6.36152542005706	11.0716477314906	7.56904120411446
WBGene00001596	161.801679935759	198.474876139738	414.934014357518	232.528611349149	607.043070744899	1117.32605453395	913.685717011823	251.934795445541	879.35161409689	-1.79977669484122	0.000131278354231846	0.00967898552076121	gld-2	I	6369934	6386183	+	6117	protein_coding	Poly(A) RNA polymerase gld-2 [Source:UniProtKB/Swiss-Prot;Acc:O17087]	-	155	160	920	123	560	1327	1062	1.19251453263787	1.62563175889053	4.76302062635906	1.64511398816978	5.07788110596183	9.62390982957793	7.24932266863133
WBGene00010408	1632.63114464211	988.652976771069	920.522090547493	1141.84781508038	386.989957599873	333.429628934019	514.485931048089	1170.91350676026	411.635172527327	1.50792207476459	0.000131423924802668	0.00967898552076121	mboa-2	V	11119813	11122579	-	1921	protein_coding	O-acyltransferase [Source:UniProtKB/TrEMBL;Acc:F1LIN4]	MBOAT	1564	797	2041	604	357	396	598	38.3159719352222	25.7852668105782	33.6471864896599	25.7240258860911	10.3079863026002	9.14506768105077	12.9982598148929
WBGene00219208	231.741760940248	177.386920549891	273.766246429362	102.085731811822	50.9482577232326	63.1495509344733	27.5310197216369	196.245164932831	47.2096094597809	2.06116569374278	0.000132152674027754	0.00968088631228848	B0365.9	V	13131873	13133565	-	907	protein_coding	-	-	222	143	607	54	47	75	32	11.5190363832868	9.79872170676732	21.1940775646698	4.87097428621352	2.87424346370082	3.66836954480692	1.47317413676072
WBGene00010034	328.822768901704	547.046377360152	211.075129042737	289.242906800161	107.31654286383	76.6214551338277	111.84476761915	344.046795526189	98.5942552056026	1.80240319624208	0.000137703042099558	0.0100341073851593	F54B11.11	X	13578783	13581728	+	1827	protein_coding	-	-	315	441	468	153	99	91	130	8.11413948403319	15.0017082508478	8.1122330954958	6.85144613383746	3.00558925032419	2.20964216106352	2.9710926803752
WBGene00010133	326.73500528963	308.876525992467	218.291372770694	134.223832567395	95.392482545627	24.4178263613297	34.4137746520461	247.031684155046	51.4080278530009	2.27228043898176	0.000139182064359196	0.0100688230207274	F55H12.2	I	8866907	8868293	+	1387	protein_coding	-	-	313	249	484	71	88	29	40	10.620338009599	11.1574142835896	11.0510111211061	4.18804415484114	3.51916145820222	0.92755706933003	1.20418974589219
WBGene00009888	330.910532513778	378.342732641375	332.398226719011	691.914404502347	1098.09755475818	1162.79373120677	2036.43511503483	433.391474094128	1432.44213366659	-1.72784239787251	0.000139641678547701	0.0100688230207274	F49E2.5	X	9543670	9560801	+	5111	protein_coding	-	-	317	305	737	366	1013	1381	2367	2.9189311006346	3.70881039435248	4.56661840092343	5.85874463212973	10.9935143068856	11.9869005038288	19.3376533812692
WBGene00012635	327.778887095667	115.363521756223	107.792640686355	177.704792413171	8.67204386778427	58.0975868597155	14.6258542271196	182.159960487854	27.1318283182064	2.73950075168988	0.000141473662580708	0.0101477879221954	Y38H8A.1	IV	13483465	13485515	+	1006	protein_coding	-	-	314	93	239	94	8	69	17	14.6893348194048	5.74547105261807	7.52372711986103	7.64467869991149	0.441087741056071	3.04277761726509	0.705606113777133
WBGene00235268	104.388180603716	43.4163791555676	96.0662446284253	96.4143022667205	10.8400548347303	25.2598203737893	6.02241056410806	85.0712766636072	14.0407619242092	2.59435782890632	0.000146769868202792	0.0104731327714449	Y54G2A.76	IV	2809410	2812848	+	668	protein_coding	-	-	100	35	213	51	10	30	7	7.04521092925038	3.25635882690558	10.0980206936937	6.24630343638774	0.830341069428157	1.99234202223945	0.4375553234606
WBGene00004154	157.62615271161	130.249137466703	91.5560922984523	192.828604533441	442.274237256998	293.855910348416	924.009849407437	143.064996752552	553.379999004284	-1.95728655332888	0.000155434697027817	0.011034261069418	pqn-72	I	3269406	3280883	-	1993	protein_coding	Prion-like-(Q/N-rich)-domain-bearing protein [Source:UniProtKB/TrEMBL;Acc:A0A0K3ARA6]	-	151	105	203	102	408	349	1074	3.56566149529166	3.27433170552874	3.22568425674753	4.1871858459679	11.354966203022	7.76850109263634	22.5013397477589
WBGene00004855	131.529107560682	121.565861635589	404.109648765582	264.666712104723	611.379092678791	995.2369227273	1193.2976360597	230.467832516644	933.304550488596	-2.01517191822009	0.000157736241716733	0.0111402231842197	sma-1	V	11899072	11916623	+	13478	protein_coding	SMAll [Source:UniProtKB/TrEMBL;Acc:G5EFW3]	CH	126	98	896	140	564	1182	1387	0.439962393154137	0.451898913031918	2.10530815641664	0.849829784152216	2.32106142297965	3.89055113160146	4.29697081033028
WBGene00023416	105.432062409753	132.73007341845	124.931219540253	75.6190606013494	33.604169987664	31.1537784610069	24.9499866227334	109.678103992451	29.9026450238014	1.88200738922392	0.000160244633196128	0.0112596382060055	spi-1	II	7496247	7497369	+	576	protein_coding	Serine protease inhibitor 1 protein [Source:UniProtKB/Swiss-Prot;Acc:Q8MPZ7]	-	101	107	277	40	31	37	29	8.25219255164348	11.5452134678523	15.2296667732647	5.68155051131129	2.98519146974276	2.8496947581985	2.10226233285683
WBGene00021850	240.092815388546	199.715344115611	457.329446259264	139.895262112496	53.1162686901787	58.0975868597155	83.4534035312117	259.258216968979	64.8890863603686	2.00256415060215	0.000164569643124897	0.0115048381985588	Y54F10AM.6	III	2508848	2511802	+	1169	protein_coding	-	-	230	161	1014	74	49	69	97	9.25942007844335	8.55957177358038	27.4698671586999	5.17900789123465	2.32495499439884	2.61850665780041	3.46472378576965
WBGene00001398	11491.050920857	8827.17011631484	4617.04294019338	9244.43015851496	3016.78726050545	3176.00141499778	2612.0054960903	8544.92353397005	2934.93139053118	1.5416386056152	0.000166508330435415	0.0115815794280633	fat-6	IV	11913691	11915796	-	1582	protein_coding	Delta(9)-fatty-acid desaturase fat-6 [Source:UniProtKB/Swiss-Prot;Acc:G5EGN2]	-	11008	7116	10237	4890	2783	3772	3036	327.470666974322	279.556846801332	204.92707417964	252.890051077431	97.5752580957016	105.775310241649	80.1321291885157
WBGene00000723	1047.01345145527	432.923323579803	469.506857550191	742.957270408258	3087.2476169312	1190.57953361794	3283.9344461715	673.10022574838	2520.58719890688	-1.90531037970174	0.000175237234167435	0.0121274733113262	col-150	V	10293563	10294623	-	982	protein_coding	COLlagen [Source:UniProtKB/TrEMBL;Acc:Q17418]	Collagen	1003	349	1041	393	2848	1414	3817	48.0684267152899	22.0879093987242	33.5716245190244	32.74239374095	160.86496866686	63.8788405224139	162.301325476521
WBGene00007891	135.70463478483	19.8474876139738	38.787310037768	105.866684841889	1.08400548347303	5.89395808721751	13.7655098608184	75.0515293196153	6.91449114383633	3.41938809923419	0.000177292350814781	0.0122083512771058	C33B4.2	II	11370315	11372145	-	1018	protein_coding	-	-	130	16	86	56	1	7	16	6.00988327206388	0.976816254335303	2.67536960445001	4.50059168204462	0.0544860348111993	0.305048830910008	0.656271582535348
WBGene00014009	183.723197862539	114.123053780349	234.527921158597	105.866684841889	36.8561864380831	55.5716048223365	24.9499866227334	159.560214410844	39.125925961051	2.03286941905278	0.0001790832048077	0.0122703178935903	lips-6	IV	12014189	12015686	-	1156	protein_coding	LIPaSe related [Source:UniProtKB/TrEMBL;Acc:Q23548]	-	176	92	520	56	34	66	29	7.16515016029506	4.94618853352223	14.245530435862	3.96332381688704	1.63137598346473	2.53282511754592	1.04749403436465
WBGene00008492	61.5890265561922	93.0350981905021	239.940103954565	75.6190606013494	1091.59352185734	593.605778784049	222.829190871998	117.545822325652	636.009497171131	-2.42708345396891	0.000182053178217608	0.0124120612396678	F01D5.1	II	13996958	13997606	-	589	protein_coding	-	ShTK	59	75	532	40	1007	705	259	4.71419105506988	7.91382863099537	28.6041767461527	5.55615126403277	94.8303071678531	53.0998048643715	18.3609802625674
WBGene00014092	272.453151375697	197.234408163864	326.084013457049	155.019074232766	50.9482577232326	52.203628772498	96.358569025729	237.697661807344	66.5034851738199	1.84018464111784	0.000184963498947363	0.0125483611207048	ZK822.5	IV	11937384	11940604	+	1865	protein_coding	-	-	261	159	723	82	47	62	112	6.58615782891659	5.29857347718568	12.2770090657128	3.59719830764417	1.39782242443788	1.47479601774922	2.50755565530664
WBGene00016405	587.705456798918	739.318913620523	1068.90610220361	775.095371163831	1562.05190168464	2760.05637284272	2336.69529887393	792.756460946719	2219.60119113376	-1.48463779390175	0.000194582821549485	0.0131362481293113	hecd-1	IV	7134347	7144898	-	8704	protein_coding	E3 ubiquitin-protein ligase hecd-1 [Source:UniProtKB/Swiss-Prot;Acc:V6CLA2]	HECT	563	596	2370	410	1441	3278	2716	3.04410743005078	4.25567104463716	8.62308325211659	3.85384584315049	9.18286246942453	16.7074115175621	13.0293358175336
WBGene00000557	416.508840608825	308.876525992467	195.740611120829	300.585765890364	101.896515446465	107.775233594835	43.8775626813588	305.427935903121	84.5164372408861	1.85343460435888	0.000195640893798069	0.0131432506799366	cnc-3	V	1448004	1448790	+	441	protein_coding	CaeNaCin (Caenorhabditis bacteriocin) [Source:UniProtKB/TrEMBL;Acc:O44612]	-	399	249	434	159	94	128	51	42.5799129114504	35.0914594361425	31.1662288583364	29.4976826546447	11.8228517985335	12.8762821065428	4.82884183986256
WBGene00000673	1271.44803975325	1554.30637376932	275.570307361351	2811.13857785516	214.633085727661	191.132640828339	418.12736202236	1478.11582468477	274.63102952612	2.42709963755628	0.000203957286899496	0.0136198717079938	col-98	III	13018935	13020226	+	1112	protein_coding	COLlagen [Source:UniProtKB/TrEMBL;Acc:O17805]	-	1218	1253	611	1487	198	227	486	51.5481357652915	70.0304564120061	17.400812941575	109.404590637236	9.87627978478829	9.05607838382196	18.2491598986173
WBGene00017307	429.035422281271	354.773841099781	319.31878496209	264.666712104723	33.604169987664	150.716928230276	61.9447943736829	341.948690111966	82.0886308638745	2.05577765302528	0.000204713436215127	0.0136198717079938	F09F9.2	X	4110442	4111474	-	687	protein_coding	-	-	411	286	708	140	31	179	72	28.1550010218898	25.8731894848267	32.6369552518486	16.6724975703109	2.50286795716423	11.5588704649789	4.37609915515929
WBGene00020962	473.922339940868	542.084505456659	220.546448935681	395.109591642051	67.2083399753281	144.822970143059	134.21372114298	407.915721493815	115.415010420456	1.81799221136246	0.000212007745590582	0.0140373590013149	W02H5.8	V	2647037	2652712	-	1934	protein_coding	-	-	454	437	489	209	62	172	156	11.0476484433072	14.0431857484853	8.00728902524244	8.84136216072516	1.77814921051895	3.94540036172395	3.36805770033847
WBGene00012018	2930.17622954629	3047.82981672085	3368.18176002385	5457.80569890239	7804.83948100584	9563.36799351664	15617.8312814648	3700.99837629835	10995.3462519958	-1.57120016965116	0.000221043907263702	0.0145656300996923	T25C12.3	X	11491087	11499999	-	6540	protein_coding	-	VWA	2807	2457	7468	2887	7200	11358	18153	20.1992445387998	23.3489890344617	36.1626023926841	36.1158964979575	61.0643487388634	77.0447799183582	115.899631139564
WBGene00015300	305.857369168886	119.084925683843	128.990356637228	279.790524224993	29.2681480537719	69.0435090216909	49.0396288791657	208.430793928738	49.1170953182095	2.07877076450294	0.000226043826330767	0.0148241694106063	C01F1.5	II	4279424	4281967	-	1431	protein_coding	-	-	293	96	286	148	27	82	57	9.63603678488191	4.16938761808527	6.32935587080438	8.46157962942461	1.04654308373209	2.54210404402953	1.66320819567593
WBGene00019435	37.5797450173376	172.425048646397	55.0238584256708	109.647637871957	282.925431186462	416.787036167524	535.994540205618	93.6690724903406	411.902335853201	-2.14450574626799	0.000242495077196545	0.0158233746754231	K06A9.1	X	1547505	1560124	+	7142	protein_coding	-	-	36	139	122	58	261	495	623	0.237220991916288	1.20958286912764	0.540969898657586	0.664412067634723	2.02699950675806	3.07471209312842	3.64233255255945
WBGene00012538	1627.41173561192	1218.13955230764	751.391378173505	964.143022667205	384.821946632927	325.009688809423	481.792845128645	1140.27142219007	397.208160190332	1.52118420818116	0.000243577943014065	0.0158233746754231	Y37A1B.5	IV	14051200	14056676	+	1954	protein_coding	-	-	1559	982	1666	510	355	386	560	37.5484503800025	31.2339996759499	27.0012303010638	21.353790662779	10.0771280043088	8.763585904988	11.9667126334363
WBGene00044618	29.2286905690403	45.8973151073143	36.5322338727814	34.0285772706072	2.16801096694607	7.5779461121368	4.30172183150576	36.4217042049358	4.68255963686288	2.938001137892	0.000246003784438972	0.0159059348323639	bus-2	IV	1699899	1702820	+	1067	protein_coding	Hexosyltransferase [Source:UniProtKB/TrEMBL;Acc:D3KZG1]	Galactosyl_T	28	37	81	18	2	9	5	1.23499180150608	2.15515235682952	2.40410656746517	1.38018546629043	0.103967729030555	0.374194321702704	0.195666726517392
WBGene00022597	200.425306759134	146.375221153057	81.6337571725116	79.4000136314169	34.6881754711371	15.1558922242736	34.4137746520461	126.95857467903	28.0859474491523	2.1805451031084	0.000249787968924968	0.0159408506598055	ZC395.5	III	5267809	5268581	+	373	protein_coding	-	-	192	118	181	42	32	18	40	24.2249483362449	19.661373280123	15.3674871431121	9.21233712933262	4.75854442361831	2.1408329289908	4.47777795590472
WBGene00000539	637.811783488702	293.990910281987	301.729190875195	338.395296191039	88.8884496447888	98.5132994577784	161.744740864617	392.98179520923	116.382163322395	1.75464913290894	0.000249843544142936	0.0159408506598055	cln-3.1	V	11263523	11265711	-	1446	protein_coding	Battenin [Source:UniProtKB/TrEMBL;Acc:G3MU35]	-	611	237	669	179	82	117	188	19.8858143177848	10.1864000007979	14.6517985955953	10.1277763471342	3.14541925442578	3.58952243176916	5.42876385511519
WBGene00016728	49.0624448837463	40.9354432038209	112.302793016328	56.714295451012	243.901233781433	172.608772554227	351.02050145087	64.7537441387268	255.84350259551	-1.96817169885569	0.000250016246189224	0.0159408506598055	C46H11.2	I	5050040	5052523	+	1367	protein_coding	Flavin-containing monooxygenase [Source:UniProtKB/TrEMBL;Acc:Q9GYJ1]	FMO-like	47	33	249	30	225	205	408	1.61807931481159	1.50032759912857	5.7685139592317	1.79548633568872	9.12949983431251	6.65279972020165	12.4624389254097
WBGene00013637	1.04388180603716	2.48093595174672	0.451015232997302	3.78095303006747	75.8803838431124	1.68398802491929	54.2016950769726	1.93919650521216	43.9220223150014	-4.66611835231722	0.000252876837985215	0.0160354501528838	Y105C5A.13	IV	15641215	15643828	+	384	protein_coding	-	-	1	2	1	2	70	2	63	0.122557315123418	0.323697573865019	0.0824711197108197	0.426116288348347	10.1111323975158	0.231056331745825	6.85047553293002
WBGene00005655	843.456499278021	542.084505456659	252.568530478489	642.76201511147	170.188860905266	173.450766566687	165.186118329821	570.21788758116	169.608581933925	1.74784313592568	0.000253828647496999	0.0160354501528838	srr-4	V	5019224	5022369	+	1446	protein_coding	Serpentine Receptor, class R [Source:UniProtKB/TrEMBL;Acc:H2KYR4]	-	808	437	560	340	157	206	192	26.2974434840755	18.7825181449312	12.2645847735924	19.237117083942	6.0223271090835	6.32001385422604	5.54426946905381
WBGene00001724	1081.46155105449	599.146032346833	854.22285129689	784.547753739	329.537666975802	336.797604983858	155.722330300509	829.844547109304	274.01920075339	1.59933963752963	0.000270203651625455	0.016991984886693	grl-15	III	12232632	12235711	-	669	protein_coding	GRound-Like (Grd related) [Source:UniProtKB/TrEMBL;Acc:Q9XW83]	-	1036	483	1894	415	304	400	181	72.8792845017319	44.8705802839258	89.6575717207778	50.7517875270497	25.204637018074	26.5248524336014	11.2970188018309
WBGene00019493	147.187334651239	151.33709305655	182.21015413091	175.814315898137	327.369656008856	518.668311675141	448.2394148429	164.137224434209	431.425794175633	-1.39430803462446	0.000276717779258048	0.0173225329815538	catp-5	X	8089826	8098863	-	4440	protein_coding	Cation-transporting ATPase catp-5 [Source:UniProtKB/Swiss-Prot;Acc:Q21286]	E1-E2_ATPase	141	122	404	93	302	616	521	1.49453677253206	1.70772341671491	2.88158550167967	1.71367847854686	3.77274067527385	6.15484109645094	4.89966229450919
WBGene00020528	46.974681271672	38.4545072520742	38.787310037768	26.4666712104723	0	5.05196407475787	6.02241056410806	37.6707924429966	3.69145821295531	3.31947715456965	0.000281277412926552	0.0175282919946809	lgc-54	V	6840217	6842970	-	1494	protein_coding	Ligand-Gated ion Channel [Source:UniProtKB/TrEMBL;Acc:O17041]	Neur_chan_LBD	45	31	86	14	0	6	7	1.41753039178893	1.28959033443413	1.82297607585683	0.76666705694803	0	0.178163918454612	0.195640532845837
WBGene00017028	75.1594900346752	83.1113543835152	110.949747317336	79.4000136314169	203.79303089293	244.178263613297	311.444660601017	87.1551513417359	253.138651702415	-1.53203765438973	0.000292935187769896	0.0181725378647162	dex-1	III	5526071	5535481	+	3822	protein_coding	Dendrite extension defective protein 1 [Source:UniProtKB/Swiss-Prot;Acc:P41950]	-	72	67	246	42	188	290	362	0.886568458538007	1.08949387498681	2.03834428371608	0.899058542449259	2.7283504150462	3.36609538241955	3.95484331681051
WBGene00017861	271.40926956966	208.398619946725	266.098987468408	215.514322713846	81.3004112604775	88.4093713082627	100.660290857235	240.35529992466	90.1233578086583	1.41646047531167	0.000299924163952318	0.0185226707890194	F27D9.2	X	7672993	7676312	+	1682	protein_coding	-	MFS_1	260	168	590	114	75	105	117	7.27474574430562	6.20760341414391	11.1085950545085	5.54508520771024	2.47325134235141	2.76937910106767	2.9044992237461
WBGene00002067	281.848087630032	472.61829880775	739.213966882578	536.895330269581	1240.10227309315	1353.08437802265	2084.61439954769	507.643920897485	1559.26701688783	-1.61804381650303	0.000303787745091147	0.0186775215419432	ifp-1	X	9675844	9680169	-	2582	protein_coding	Intermediate filament protein ifp-1 [Source:UniProtKB/Swiss-Prot;Acc:Q09501]	Filament	270	381	1639	284	1144	1607	2423	4.92127902091246	9.17084621354526	20.1027666301769	8.99894228158739	24.5755229484292	27.6107842068876	39.18398221543
WBGene00007017	88.7299535131582	85.5922903352619	149.286042122107	249.542899984453	570.186884306816	456.360754753127	445.658381743997	143.287796488745	490.73534026798	-1.78212800330316	0.000320609910921266	0.0195397728408815	mdt-17	V	20250881	20267244	-	2487	protein_coding	Mediator of RNA polymerase II transcription subunit 17 [Source:UniProtKB/Swiss-Prot;Acc:Q9NAL4]	-	85	69	331	132	526	542	518	1.60847236253654	1.72430456717482	4.21488106140894	4.34237684435082	11.7312135457512	9.66813273293023	8.69691787265958
WBGene00006575	68.8961991984522	45.8973151073143	106.439594987363	96.4143022667205	200.541014442511	209.656509102452	505.882487385077	79.4118528899626	305.360003643347	-1.94139394083169	0.000320649772149231	0.0195397728408815	tir-1	III	3869591	3901466	-	4555	protein_coding	Sterile alpha and TIR motif-containing protein tir-1 [Source:UniProtKB/Swiss-Prot;Acc:Q86DA5]	SAM_1	66	37	236	51	185	249	588	0.681908363224568	0.504840299612973	1.64080411694255	0.916033083536117	2.25276727464175	2.42510232889229	5.39014364654691
WBGene00016329	46.974681271672	119.084925683843	108.69467115235	56.714295451012	3.2520164504191	25.2598203737893	4.30172183150576	82.8671433897191	10.9378528852381	2.91098463861312	0.000324577747359408	0.0196920032450827	osr-1	I	5200258	5203504	-	2124	protein_coding	Osmotic stress resistance protein [Source:UniProtKB/TrEMBL;Acc:G5EEJ4]	-	45	96	241	30	3	30	5	0.997076462021028	2.80903657320152	3.59331793903865	1.15556959552094	0.0783429144601708	0.626593442022575	0.0982939723135864
WBGene00019730	1800.69611541409	1019.6646761679	640.892646089166	1654.16695065452	384.821946632927	431.942928391798	424.149772586468	1278.85509708142	413.638215870398	1.62745356161491	0.000333249105016479	0.0201294152381007	asns-2	X	8748434	8750969	-	1991	protein_coding	Asparagine synthetase [Source:UniProtKB/TrEMBL;Acc:Q65ZI9]	-	1725	822	1421	875	355	513	493	40.7744678743105	25.6590888486553	22.6024716553916	35.9555682785144	9.88985842311367	11.4304994734489	10.3392027942411
WBGene00007183	9.3949362543344	34.7331033244541	6.31421326196223	7.56190606013494	0	0	0	14.5010397252214	0	6.41330760355566	0.000334909567256699	0.0201413736255863	B0462.4	V	18329112	18331179	-	398	protein_coding	-	-	9	28	14	4	0	0	0	1.06421628408677	4.37235717863905	1.11398175770193	0.822254546360629	0	0	0
WBGene00012592	685.830346566411	869.568051087226	355.400003601874	769.42394161873	187.532948640835	262.702131887409	227.130912703504	670.05558571856	225.788664410583	1.5671564707755	0.000338641392588418	0.0202772576466422	Y38E10A.14	II	12623215	12624506	-	1147	protein_coding	-	-	657	701	788	407	173	312	264	26.9570531105989	37.9835255986405	21.7568448609733	29.0308903545712	8.36595774606762	12.0673047052327	9.61063101294354
WBGene00007796	21.9215179267803	26.0498274933406	4.51015232997302	5.6714295451012	0	0	0	14.5382318237988	0	6.419467160522	0.000347153001722691	0.0206969313408004	C28D4.10	IV	9738510	9739220	+	378	protein_coding	-	ubiquitin	21	21	10	3	0	0	0	2.61455605596625	3.45277412122687	0.837801851030549	0.649320058435576	0	0	0
WBGene00022591	313.164541811147	578.058076756986	382.009902348715	357.300061341376	135.500685434129	181.028712678824	108.403390153945	407.633145564556	141.644262755633	1.52456831539791	0.000355678504829074	0.0211138119332156	cuti-1	I	6404587	6405705	+	712	protein_coding	CUTicle and epithelial Integrity [Source:UniProtKB/TrEMBL;Acc:O02051]	-	300	466	847	189	125	215	126	19.8294981772721	40.6767827652401	37.6735487973381	21.7175672353719	9.73784821590606	13.3960749641399	7.38927697934024
WBGene00006984	728.629500613934	545.805909384279	382.911932814709	357.300061341376	208.129052826822	144.822970143059	170.348184527628	503.661851038575	174.43340249917	1.53101005569257	0.000363606186795724	0.0214917785603035	zig-7	I	4790644	4792560	-	824	protein_coding	Zwei Ig domain protein zig-7 [Source:UniProtKB/Swiss-Prot;Acc:O44730]	-	698	440	849	189	192	172	198	39.8656338436408	33.1868580583942	32.6297385481099	18.7656648927	12.9242990534682	9.26019939268703	10.0334287971901
WBGene00017880	59.5012629441178	59.5424628419213	55.9258888916654	41.5904833307422	5.42002741736517	4.20997006229822	17.206887326023	54.1400245021117	8.94562826856214	2.59209007700752	0.000376152833105834	0.0221383624680921	F28A12.3	V	8640596	8641344	-	596	protein_coding	-	-	57	48	124	22	5	5	20	4.50089683459962	5.00536382674499	6.588833617702	3.01999194963661	0.465325364411081	0.372171272610724	1.40118387378562
WBGene00014838	12.5265816724459	28.5307634450873	16.2365483879029	1.89047651503374	0	0	0	14.7960925051174	0	6.45497055767098	0.000379463485524855	0.0222381749899928	cyp-13A9	II	9793754	9795541	-	1423	pseudogene	-	p450	12	23	36	1	0	0	0	0.39686866344955	1.00453161362468	0.801181137654513	0.0574942567553637	0	0	0
WBGene00020194	758.902072989012	492.465786421724	363.518277795825	648.433444656571	146.34074026886	234.916329476241	208.203336644879	565.829895465783	196.486802129993	1.52364817848622	0.000389604621864084	0.0227357408996278	T03G6.1	X	2608228	2609989	+	1159	protein_coding	-	-	727	397	806	343	135	279	242	29.5203455982523	21.2886314670295	22.0234179766847	24.2125231108445	6.46075562045136	10.6792282821055	8.71853116841448
WBGene00001488	864.334135398764	740.559381596396	923.228181945477	1143.73829159541	1717.06468582129	2408.94486964704	2569.84862214154	917.964997634012	2231.95272586996	-1.28250233045092	0.000395031624247643	0.0229551710090233	frm-1	I	14875784	14900213	-	14592	protein_coding	FERM domain (Protein4.1-ezrin-radixin-moesin) family [Source:UniProtKB/TrEMBL;Acc:G5EFD6]	Band_41	828	597	2047	605	1584	2861	2987	2.67045939268921	2.54272962628179	4.44258900126442	3.39210992698355	6.02106530739286	8.69805480427374	8.54735606385211
WBGene00007753	388.324031845822	571.855736877619	683.73909322391	241.980993924318	140.920712851494	133.877047981084	173.789561992833	471.474963967917	149.52910760847	1.65927081467068	0.000407722023529398	0.0235930575968356	C27A7.1	V	12131442	12137395	+	2731	protein_coding	Ectonucleotide pyrophosphatase/phosphodiesterase C27A7.1 [Source:UniProtKB/Swiss-Prot;Acc:P90754]	-	372	461	1516	128	130	159	202	6.41049701601978	10.491072741831	17.579665878043	3.83457850693847	2.64030825591875	2.58282229788961	3.08845347734893
WBGene00018343	503.151030509909	449.049407266157	306.239343205168	478.290558303535	1843.89332738763	769.582527388115	1162.32523887286	434.182584821192	1258.60036454953	-1.53659499050536	0.000418124509509704	0.024093768807396	F42A10.7	III	6177916	6178686	-	672	protein_coding	-	-	482	362	679	253	1701	914	1351	33.7557862225643	33.4795776397534	31.9987944477981	30.8021202720376	140.400295576934	60.3387106330525	83.9455097051107
WBGene00021224	19.8337543147059	6.2023398793668	24.8058378148516	9.45238257516868	222.221124111972	84.1994012459645	28.391364087938	15.0735786460233	111.603963148625	-2.85321150291872	0.000421452586534357	0.0241212382280111	clec-209	V	2351676	2352932	+	891	protein_coding	C-type LECtin [Source:UniProtKB/TrEMBL;Acc:G5EBG4]	Lectin_C	19	5	55	5	205	100	33	1.00356697097695	0.348765062750189	1.95487098573795	0.459115192833236	12.761717850448	4.97899166051609	1.54649183106709
WBGene00015788	20.8776361207431	0	5.86319802896492	5.6714295451012	23.8481206364067	79.9894311836662	184.974038754748	8.10306592370231	96.2705301916069	-3.55973660121003	0.000422104154294996	0.0241212382280111	C15B12.8	X	6474274	6476645	+	1280	protein_coding	-	DAO	20	0	13	3	22	95	215	0.735343890740508	0	0.321637366872197	0.191752329756756	0.953335340337203	3.292552727378	7.01358209323787
WBGene00004987	267.233742345512	225.765171608952	435.229699842396	189.047651503374	93.2244715786809	106.091245569915	52.4810063443703	279.319066325058	83.9322411643221	1.73937427960405	0.000429443080194608	0.024352515161063	spp-2	X	7315995	7316818	-	492	protein_coding	SaPosin-like Protein family [Source:UniProtKB/TrEMBL;Acc:Q8MPX7]	-	256	182	965	100	86	126	61	24.4875494022205	22.9904228071935	62.1148335773198	16.6289283257891	9.69541336514406	11.3612088975508	5.17697570277948
WBGene00002037	262.014333315326	404.392560134716	445.603050201334	419.685786337489	728.451684893879	1049.12453952472	1274.17000649201	382.923932497216	1017.24874363687	-1.40972237732823	0.000429687858273186	0.024352515161063	hum-4	X	11420474	11433524	-	8015	protein_coding	Heavy chain, Unconventional Myosin [Source:UniProtKB/TrEMBL;Acc:D3YT14]	Myosin_head	251	326	988	222	672	1246	1481	1.47380714421154	2.52787006155449	3.90379077346567	2.26609864935246	4.65049013976322	6.89657746178629	7.71547958189393
WBGene00012671	165.977207159908	258.017338981659	23.0017768828624	68.0571545412145	27.1001370868258	15.9978862367332	15.4861985934207	128.763369391411	19.5280739723266	2.72364812150208	0.000459847879351817	0.0259550204689886	Y39B6A.9	V	19136509	19138986	+	693	protein_coding	-	-	159	208	51	36	25	19	18	10.7977769584061	18.6539484990958	2.33061242195771	4.25009492794195	2.00096621348488	1.21629653421179	1.0845527126964
WBGene00017756	368.490277531116	363.457116930895	302.63122134119	172.03336286807	124.660630599399	42.0997006229822	91.1965028279221	301.652994667817	85.9856113501011	1.81520663660813	0.000478030659572725	0.026871176504635	F23F12.12	III	6508132	6509499	+	972	protein_coding	-	-	353	293	671	91	115	50	106	17.0914497732609	18.734496620731	21.8619738571694	7.65957180043448	6.56242808163282	2.28203784440321	4.55355928036422
WBGene00017430	464.527403686534	262.979210885152	472.212948948175	552.019142389851	784.819970034476	1560.21490508772	1453.98197904895	437.934676477428	1266.33895139038	-1.53257048018192	0.000483293175024405	0.0270565593757565	bcl-11	V	6356025	6362997	+	3812	protein_coding	Mammalian BCL (B cell lymphoma) gene homologs [Source:UniProtKB/TrEMBL;Acc:H2KZR6]	-	445	212	1047	292	724	1853	1690	5.49385991822919	3.45639717906656	8.69815024593275	6.26699464584515	10.5346146928037	21.5646110921308	18.5116532664196
WBGene00018611	20.8776361207431	0	52.7687822606843	54.8238189359783	218.969107661553	309.853796585149	239.17573383172	32.1175593293514	255.999546026141	-2.99459357703484	0.000555330608508845	0.0309636159529709	F48E8.4	III	5453590	5459516	+	2899	protein_coding	-	-	20	0	117	29	202	368	278	0.324677537132753	0	1.27811744269324	0.818425489314797	3.86488108121276	5.63143020897999	4.00412821110369
WBGene00017419	229.653997328174	209.639087922598	336.457363815987	379.985779521781	556.094813021666	909.353533456416	888.73573038909	288.934057147135	784.728025622391	-1.44268182789857	0.000566533206153024	0.0314608682062075	F13B9.1	X	8287261	8294514	+	5308	protein_coding	Protein transport protein sec16 [Source:UniProtKB/TrEMBL;Acc:H2KZQ8]	-	220	169	746	201	513	1080	1033	1.95057309375026	1.97877522169784	4.45083022547857	3.09809340616793	5.36067443549206	9.02634531854073	8.12607454037157
WBGene00000623	46.974681271672	176.146452574017	32.924112008803	96.4143022667205	8.67204386778427	21.8918443239508	13.7655098608184	88.1148870303032	14.7764660175178	2.56300296213006	0.000576198172954525	0.0318690812768262	col-46	I	741913	745570	-	1113	protein_coding	COLlagen [Source:UniProtKB/TrEMBL;Acc:Q1EPL5]	Collagen	45	142	73	51	8	26	16	1.90277664450374	7.92928180939432	2.07711628727197	3.74890448832616	0.398683079516988	1.03632812944758	0.600255589416877
WBGene00008988	10.4388180603716	0	25.7078682808462	3.78095303006747	62.872318041436	79.1474371712066	166.046462696122	9.98190984282131	102.688739302922	-3.29276693332868	0.000588070380566711	0.032395621124659	F20G2.5	V	13771508	13773695	+	1520	protein_coding	-	-	10	0	57	2	58	94	193	0.309618480311793	0	1.1875841238358	0.107650430740635	2.11649568381082	2.74348991799253	5.30182166558594
WBGene00018024	18.7898725086688	47.1377830831877	66.2992392506034	52.9333424209446	133.332674467183	206.288533052613	178.091283824338	46.2900593158511	172.570830448045	-1.89446352255868	0.00060616362027976	0.0332004290138716	F35A5.1	X	3807460	3816429	+	7154	protein_coding	-	-	18	38	147	28	123	245	207	0.118411540695145	0.330122658501423	0.650731026759345	0.32021263155727	0.953650316305495	1.51927451010953	1.20818323229438
WBGene00003957	471.834576328794	632.638667695414	811.827419395143	688.13345147228	1321.40268435363	1421.28589303188	2274.75050450025	651.108528722908	1672.47969396192	-1.36066945923789	0.000607501315095529	0.0332004290138716	pcp-2	IV	9160640	9165127	-	3504	protein_coding	Prolyl Carboxy Peptidase like [Source:UniProtKB/TrEMBL;Acc:G5EFJ8]	Peptidase_S28	452	510	1800	364	1219	1688	2644	6.07078426693534	9.04579521485806	16.2682756689836	8.49897692924922	19.2962354482532	21.3711281088741	31.5071229555416
WBGene00013947	314.208423617184	401.911624182969	333.751272418003	177.704792413171	110.568559314249	72.4114850715294	125.610277479968	306.894028157832	102.863440621916	1.57993676444739	0.000611478768046339	0.0332857138084355	ZK228.4	V	18462804	18465320	+	941	protein_coding	-	-	301	324	740	94	102	86	146	15.05384135093	21.3991271785283	24.9043500287211	8.17273833380549	6.01233996881583	4.05441248648996	6.47850244215354
WBGene00001394	21313.9787156666	13266.8050019656	6050.3693506588	13271.1451355368	4531.14292091728	4221.75797847266	4855.7836034037	13475.574550957	4536.22816759788	1.57073293055963	0.000636931370255693	0.0344974400780189	fat-2	IV	13323850	13326394	+	1279	protein_coding	Delta(12) fatty acid desaturase fat-2 [Source:UniProtKB/Swiss-Prot;Acc:G5EGA5]	-	20418	10695	13415	7020	4180	5014	5644	751.299530815434	519.697846815781	332.164524811203	449.051272937792	181.275336020334	173.913336900488	184.258637335928
WBGene00008621	147.187334651239	59.5424628419213	41.0423862027545	79.4000136314169	22.7641151529337	16.8398802491929	6.02241056410806	81.7930493318329	15.2088019887449	2.43235239698803	0.000638748708967095	0.0344974400780189	F09C8.1	X	16159648	16163548	-	1255	protein_coding	-	Lipase_GDSL	141	48	91	42	21	20	7	5.28744483668713	2.37704927549005	2.29631140013935	2.73800936194507	0.928129443979139	0.706977142552961	0.232897972965483
WBGene00011330	416.508840608825	329.964481582314	424.405334250461	444.261981032928	908.396595150402	948.92725204202	831.092657846913	403.785159368632	896.138835013112	-1.15027988787242	0.000647739995066388	0.0347311096393726	T01D3.6	V	13716824	13720402	+	2943	protein_coding	-	Fibrinogen_C	399	266	941	235	838	1127	966	6.38047624666993	5.61735728591038	10.1258730141986	6.53291434939769	15.7938037787554	16.988410903326	13.7056065028515
WBGene00021697	308.989014586998	241.891255295305	485.292390705097	412.123880277354	692.679503939269	1543.37502483853	929.171915605244	362.074135216189	1055.07548146101	-1.54231952461436	0.000648119022459973	0.0347311096393726	gcn-1	III	2151968	2197908	+	8186	protein_coding	GCN (Yeast General Control Nondrepressible) homolog [Source:UniProtKB/TrEMBL;Acc:B3CJ34]	-	296	195	1076	218	639	1833	1080	1.70172913097828	1.48048340648746	4.16268594265763	2.17878369962233	4.32974280683542	9.93367226597832	5.50888123551386
WBGene00015781	581.442165962695	631.398199719541	422.150258085474	561.471524965019	108.400548347303	290.487934298577	73.9896155018991	549.115537183182	157.626032715927	1.79893921179653	0.000652463435657156	0.0348283970382572	C14F11.6	X	6238021	6239115	-	743	protein_coding	-	-	557	509	936	297	100	345	86	35.2806716246536	42.5764690426387	39.8951544158031	32.7037082459975	7.46524676148061	20.599153990368	4.83304714904144
WBGene00012999	198.337543147059	137.691945321943	333.751272418003	253.32385301452	487.802467562865	942.191299942342	635.794486696551	230.776153475382	688.59608473392	-1.57510924270824	0.000657149967254076	0.0349431248997032	rpoa-1	II	13670633	13694787	-	5672	protein_coding	DNA-directed RNA polymerase subunit [Source:UniProtKB/TrEMBL;Acc:G5EDG7]	-	190	111	740	134	450	1119	739	1.57647773473282	1.2162628163278	4.13169840920778	1.93284905970139	4.40057343917673	8.75211402731434	5.4402594332302
WBGene00020149	1290.23791226192	1241.70844384923	1280.43224647934	1102.14780826467	494.306500463703	683.699138117231	412.104951458252	1228.63160271379	530.036863346396	1.21302010072071	0.000669372882791267	0.0354561666992359	T01D1.4	II	176997	179093	-	769	protein_coding	1,2-dihydroxy-3-keto-5-methylthiopentene dioxygenase homolog 1 [Source:UniProtKB/Swiss-Prot;Acc:P91416]	-	1236	1001	2839	583	456	812	479	75.6419286516738	80.8999793449489	116.915520678625	62.025686414253	32.8905763948468	46.8434412802354	26.0088151510933
WBGene00015887	747.419373122603	329.964481582314	507.843152354962	304.366718920431	173.440877355685	172.608772554227	132.493032410377	472.398431495078	159.514227440097	1.56839641922949	0.000673994704979767	0.0355641956972465	C17C3.1	II	5570572	5574943	+	2419	protein_coding	-	-	716	266	1126	161	160	205	154	13.9298877425767	6.83418044333784	14.7412950082857	5.44526941108892	3.66874136008605	3.75956065213545	2.6582525975928
WBGene00015706	20.8776361207431	14.8856157104803	2.25507616498651	13.2333356052361	0	0	0	12.8129159003615	0	6.22888439461774	0.000687916597926394	0.0361602572009248	C12D5.3	V	7676204	7676965	+	704	protein_coding	-	-	20	12	5	7	0	0	0	1.33698889225547	1.0593738781037	0.224921235574963	0.813494732301389	0	0	0
WBGene00013866	128.39746214257	200.955812091484	91.5560922984523	103.976208326855	306.773551822869	350.269509183212	496.418699355765	131.221393714841	384.487253453948	-1.55311274134743	0.000694023539437341	0.0363425558370002	cbs-1	X	10054281	10057524	+	2284	protein_coding	Cystathionine Beta-Synthase [Source:UniProtKB/TrEMBL;Acc:G5EFH8]	PALP	123	162	203	55	283	416	577	2.53442517859426	4.40818272219683	2.81470609618994	1.97013485330934	6.87263560109354	8.08009252592053	10.5485097356367
WBGene00017128	2226.59989227725	1727.97189039159	401.854572600596	1338.45737264388	461.786335959512	293.013916335956	413.825640190854	1423.72093197833	389.541964162108	1.86961754265705	0.0007407151633324	0.0386406410205069	E04F6.9	II	7211625	7212159	-	445	protein_coding	-	-	2133	1393	891	708	426	348	481	225.580371264648	194.550243405938	63.4089860277274	130.167514096451	53.0985387516926	34.6927187908517	45.1332346293671
WBGene00019017	1644.11384450852	1669.66989552554	1473.91778143518	3164.65768616647	3943.6119488749	5783.6568715853	6346.7603902036	1988.08980190893	5358.00973688793	-1.43111028284187	0.000755076984814659	0.0392412084334622	F57F4.4	V	6401369	6408783	-	6435	protein_coding	-	-	1575	1346	3268	1674	3638	6869	7377	11.5186735332779	12.999815292787	16.0829833377691	21.283167677617	31.3579111339114	47.35480668381	47.8677072913928
WBGene00016136	60.545144750155	111.642117828602	60.8870564546357	34.0285772706072	14.0920712851494	16.8398802491929	2.58103309890346	66.7757240760001	11.1709948777486	2.5862188318416	0.000784576672538229	0.0406210147902124	C26B9.7	X	5342307	5342841	+	441	protein_coding	-	-	58	90	135	18	13	20	3	6.18956127534868	12.6836600371599	9.69456427621065	3.33936030052582	1.63507524873336	2.01191907914732	0.284049519991915
WBGene00020007	223.390706491951	73.1876105765283	165.52259051001	196.609557563508	508.398571748853	376.371323569461	658.163440220381	164.677616285499	514.311111846232	-1.64351699903142	0.000801318654850296	0.0413324363842632	R11F4.1	II	4091837	4094349	+	1951	protein_coding	Probable glycerol kinase [Source:UniProtKB/Swiss-Prot;Acc:Q21944]	FGGY_N	214	59	367	104	469	447	765	5.16210657487545	1.87947007521422	5.95719628836822	4.36119428279846	13.3336347679798	10.1641100029491	16.3725211536088
WBGene00013755	283.935851242106	208.398619946725	93.8111684634388	198.500034078542	56.3682851405978	73.2534790839891	45.5982514139611	196.161418432703	58.406671879516	1.74452328980128	0.000806795906047773	0.0414596761869028	fbxa-115	V	20190535	20192152	-	1043	protein_coding	F-box A protein [Source:UniProtKB/TrEMBL;Acc:Q9U2W8]	F-box	272	168	208	105	52	87	53	12.2731221956	10.01072765349	6.31556402065445	8.23634168082711	2.765362165643	3.70044579624377	2.12179272316108
WBGene00010070	2935.39563857648	1401.7288127369	1833.37692213403	4134.47213837878	5607.560366006	7971.15731595546	9412.1673673346	2576.24337795655	7663.62834976535	-1.57323615841384	0.000818983429060012	0.0419295159294219	nep-17	II	13507806	13516479	+	4905	protein_coding	NEPrilysin metallopeptidase family [Source:UniProtKB/TrEMBL;Acc:B6VQ96]	-	2812	1130	4065	2187	5173	9467	10940	26.9802995573472	14.3179257137114	26.2454880782469	36.4786817416155	58.4973844492852	85.6233998341371	93.1300218268294
WBGene00003060	28.1848087630032	59.5424628419213	198.89771775181	34.0285772706072	225.473140562391	557.400036248285	453.401481040707	80.1633916568355	412.091552617128	-2.34691943337017	0.000822210681033094	0.0419388351821769	lpd-3	I	3565012	3600729	-	12352	protein_coding	LiPid Depleted [Source:UniProtKB/TrEMBL;Acc:A0A0K3AUC6]	-	27	48	441	18	208	662	527	0.102871943264216	0.241515288272346	1.13066623189031	0.119224246480885	0.934026145973331	2.37760556915652	1.78149548771484
WBGene00001510	270.365387763623	131.489605442576	276.021322594349	338.395296191039	604.875059777953	650.019377618846	868.087465597862	254.067902997897	707.660634331554	-1.47910505686994	0.000830283758406684	0.0421943465711323	fzr-1	II	9640167	9644466	-	2979	protein_coding	FiZzy Related family [Source:UniProtKB/TrEMBL;Acc:Q09649]	WD40	259	106	612	179	558	772	1009	4.09166174317377	2.21144445226615	6.50599963108436	4.91600020072373	10.3895485593464	11.4965067864025	14.1426911560124
WBGene00015052	1202.5518405548	1141.23053780349	134.853554666193	833.700143129877	239.56521184754	149.032940205357	178.95162819064	828.084019038591	189.183260081179	2.12971254841348	0.000835418623321239	0.0422992105896327	clec-52	IV	8167164	8168813	-	1027	protein_coding	C-type LECtin [Source:UniProtKB/TrEMBL;Acc:Q17452]	Lectin_C	1152	920	299	441	221	177	208	52.7901016324403	55.674721954739	9.22006239602481	35.1315660827957	11.9358901068685	7.64578225710818	8.45676545596183
WBGene00005131	145.099571039165	0	44.6505080667329	66.1666780261807	3.2520164504191	3.36797604983858	6.02241056410806	63.9791892830195	4.21413435478858	3.91990609304088	0.000853480733803243	0.0430554456627775	srd-53	I	7294038	7295687	+	1011	protein_coding	Serpentine Receptor, class D (Delta) [Source:UniProtKB/TrEMBL;Acc:Q19419]	-	139	0	99	35	3	4	7	6.47044436402331	0	3.1011098782656	2.83234565549049	0.164589861833237	0.175520536875166	0.289106781475451
WBGene00009374	64.7206719743036	54.5805909384279	109.145686385347	92.633349236653	198.373003475565	282.909988186441	216.80678030789	80.2700746336829	232.696590656632	-1.53190282630914	0.000867254828687081	0.043590633214155	F34D10.4	III	3736602	3739765	+	2494	protein_coding	-	-	62	44	242	49	183	336	252	1.16994569304665	1.09647037049386	3.07292550620973	1.60741862100291	4.06993639499501	5.97670652509488	4.21905790640758
WBGene00010902	366.402513919041	777.773420872597	538.963203431776	98.3047787817542	58.5362961075438	125.457107856487	121.308555648462	445.360979251292	101.767319870831	2.1298640941737	0.00088059584518747	0.0441002399269885	M79.2	X	10626518	10628807	-	1415	protein_coding	-	Acyltransferase	351	627	1195	52	54	149	141	11.6740389834592	27.5392287859834	26.7451218465731	3.00660425644516	2.11675357289134	4.67142016861099	4.16077342817839
WBGene00013331	132.572989366719	127.768201514956	198.446702518813	139.895262112496	319.781617624545	314.905760659907	634.073797963949	149.670788878246	422.9203920828	-1.49497273433176	0.000923455988456082	0.0460791154819462	Y57G11C.42	IV	14728534	14745676	+	2298	protein_coding	-	-	127	103	440	74	295	374	737	2.60090302173144	2.78565849467129	6.06367292704095	2.63457799166811	7.12040953618419	7.22005790687736	13.3914886624909
WBGene00019322	123597.693598411	111993.170265775	24209.1446615962	236243.397701191	28816.1177671637	31321.3352694863	31928.2397778021	124010.851556743	30688.564271484	2.01467748185747	0.00092883903440173	0.0461804013782694	ahcy-1	I	6836375	6838140	+	1630	protein_coding	Adenosylhomocysteinase [Source:UniProtKB/Swiss-Prot;Acc:P27604]	-	118402	90283	53677	124965	26583	37199	37111	3418.5496874192	3442.38190660188	1042.87857693471	6272.34810975621	904.584971857093	1012.42477364766	950.662684204745
WBGene00006628	246.356106224769	88.0732262870086	39.6893405037626	183.376221958272	21.6801096694607	26.101814386249	39.575840849853	139.373723743453	29.1192549685209	2.25222659363808	0.000949277389447076	0.046912176254776	tsp-2	III	8236984	8237881	-	713	protein_coding	TetraSPanin family [Source:UniProtKB/TrEMBL;Acc:Q95QY8]	Tetraspannin	236	71	88	97	20	31	46	15.5773269645787	6.18884337577551	3.90864526966062	11.1304204126222	1.55587050316412	1.92881807370428	2.69388899605236
WBGene00016424	225.478470104025	122.806329611463	60.8870564546357	234.419087864183	695.931520389688	266.070107937248	934.333981803051	160.897736008577	632.111870043329	-1.97930459819188	0.000954454285063617	0.046912176254776	C34H4.1	IV	1555579	1557560	+	1230	protein_coding	-	-	216	99	135	124	642	316	1086	8.26454792324942	5.00231177563112	3.47585597220235	8.24794844959142	28.950955257779	11.3972762273843	36.8668564801214
WBGene00000252	7061.86041784135	4459.48237326473	3701.03100197586	5972.01531099157	1807.03714094955	2810.57601359029	1631.21291850698	5298.59727601838	2082.94202434894	1.34679888213217	0.000955047631791294	0.046912176254776	bli-2	II	5651394	5652449	-	1009	protein_coding	BLIstered cuticle [Source:UniProtKB/TrEMBL;Acc:O01904]	Collagen	6765	3595	8206	3159	1667	3338	1896	315.53467882558	221.436088587305	257.557061650389	256.146144835824	91.6383825478831	146.762218821181	78.4618531377469
WBGene00001430	4435.45379385187	3159.47193454945	2398.49900907965	3879.25780884922	1526.27972073003	1665.46415664518	899.920207151005	3468.17063658255	1363.8880281754	1.34630428416902	0.00095718280043509	0.046912176254776	fkb-5	I	3898046	3899840	-	1420	protein_coding	Peptidylprolyl isomerase [Source:UniProtKB/TrEMBL;Acc:P91180]	FKBP_C	4249	2547	5318	2052	1408	1978	1046	140.82146216367	111.475973494202	118.602298038663	118.227464611715	54.9980500566364	61.7955277782411	30.7577621781668
WBGene00018730	717.146800747526	650.005219357641	103.733503589379	423.466739367557	143.08872381844	60.6235688970944	127.330966212571	473.588065765526	110.347752976035	2.10150234618233	0.000964696209968498	0.0469717795178276	F53A9.7	X	8716532	8716929	-	398	protein_coding	-	-	687	524	230	224	132	72	148	81.2351763519565	81.8255414859594	18.3011288765317	46.0462545961952	18.3960186276124	8.02543399511125	15.527088836543
WBGene00004313	123.178053112384	229.486575536572	247.156347682521	243.871470439352	372.897886314724	735.06077287727	671.068605714899	210.923111692707	593.009088302297	-1.49219440748812	0.000965220273275139	0.0469717795178276	rbc-1	X	14611380	14624824	+	9671	protein_coding	RaBConnectin related [Source:UniProtKB/TrEMBL;Acc:D6R8W9]	-	118	185	548	129	344	873	780	0.574223664861164	1.18888820428968	1.7944951569628	1.09130888530781	1.97296799737395	4.00462600578101	3.36770943669455
WBGene00017948	30.2725723750775	0	55.9258888916654	30.2476242405398	138.752701884548	201.236568977855	307.142938769511	29.1115213768207	215.710736543972	-2.87584716458264	0.000976866527462109	0.0473711472401696	mth-1	II	4194945	4204147	-	5452	protein_coding	MeTHuselah (Drosophila aging-associated GPCR) homolog [Source:UniProtKB/TrEMBL;Acc:Q19931]	-	29	0	124	16	128	239	357	0.250329835145705	0	0.720276015434775	0.240100740610074	1.30222822451183	1.94473825222898	2.73415898012761
WBGene00006366	300.637960138701	332.445417534061	248.960408614511	538.785806784614	88.8884496447888	111.985203657133	166.906807062423	355.207398267972	122.593486788115	1.52998326263067	0.000984613195007388	0.0475240709564289	sym-1	X	14581654	14584374	+	2402	protein_coding	SYM-1 protein [Source:UniProtKB/TrEMBL;Acc:G5EFP4]	-	288	268	552	285	82	133	194	5.64273879855497	6.93429740249726	7.27778447246588	9.70736190608723	1.89353715316389	2.4563923761288	3.37240808123623
WBGene00000962	279.760324017958	204.677216019105	599.399244653414	328.94291361587	692.679503939269	1606.524575773	1050.48047125371	353.194924576587	1116.56151698866	-1.65801330765159	0.00098692160133159	0.0475240709564289	dhc-1	I	4386785	4401980	+	13939	protein_coding	Dynein heavy chain, cytoplasmic [Source:UniProtKB/Swiss-Prot;Acc:Q19020]	Dynein_heavy	268	165	1329	174	639	1908	1221	0.904843849198737	0.735686859892661	3.0194405157286	1.02128509657375	2.54274156085478	6.072476673107	3.6575935285737
WBGene00014136	191.030370504799	158.77990091179	162.816499112026	215.514322713846	443.358242740471	314.905760659907	691.716870506126	182.035273310615	483.326957968835	-1.4113351774426	0.000993037147803625	0.0476466765574583	ZK896.5	IV	12876965	12879667	-	1531	protein_coding	-	-	183	128	361	114	409	374	804	5.62530871871511	5.19607549007623	7.46732625655955	6.0919877984119	14.8177102717574	10.8371607250191	21.9276581768808
WBGene00009142	605.45144750155	776.532952896724	327.437059156041	368.642920431578	170.188860905266	181.870706691283	207.342992278578	519.516094996473	186.467519958376	1.4776353325652	0.000999642218016129	0.0476466765574583	F26A3.4	I	7656978	7658291	-	947	protein_coding	-	DSPc	580	626	726	195	157	216	241	28.8236169211063	41.0832722259602	24.2783829329051	16.8466671972145	9.19565469876953	10.1186570117876	10.6262115572899
WBGene00006650	196.249779534985	217.081895777838	157.855331549056	98.3047787817542	61.7883125579629	39.5737185856033	62.8051387399841	167.372946410908	54.7223899611834	1.61710347097256	0.000999846756106989	0.0476466765574583	tts-1	X	1504131	1504841	-	711	ncRNA	-	-	188	175	350	52	57	47	73	12.4439630005482	15.2971005370811	15.5894774812014	5.98360762710252	4.44670415746083	2.93256306283308	4.28711026586954
WBGene00017487	91.8615989312697	81.8708864076418	153.345179219083	105.866684841889	231.977173463229	292.171922323497	369.948077509495	108.236087349971	298.03239109874	-1.45530360773784	0.00100358950000227	0.0476601192897628	F15E6.6	IV	4278825	4284120	-	3914	protein_coding	-	Fer2	88	66	340	56	214	347	430	1.05811364145389	1.04800604394929	2.75100393189694	1.17056779057778	3.03267543579187	3.93303450338115	4.58731991790724
WBGene00007330	1043.88180603716	1193.33019279017	1530.74570079284	1228.80973477193	456.366308542147	636.547473419491	585.894513451085	1249.19185859802	559.602765137574	1.15859793748424	0.0010225945425629	0.0483957802067911	C05C10.3	II	9934403	9936893	-	1715	protein_coding	Probable succinyl-CoA:3-ketoacid coenzyme A transferase, mitochondrial [Source:UniProtKB/Swiss-Prot;Acc:Q09450]	-	1000	962	3394	650	421	756	681	27.4414046690335	34.861945587851	62.6730498161123	31.0083456477398	13.6160442141774	19.5558534493119	16.5803762669566
WBGene00019957	286.02361485418	202.196280067358	714.859144300723	565.252477995087	1041.72926961759	1359.82033012233	1946.95930093951	442.082879304337	1449.50296689314	-1.7123894037579	0.00102885832860558	0.0485254688409453	R08E3.1	X	4822661	4834905	+	6001	protein_coding	-	-	274	163	1585	299	961	1615	2263	2.14880694351367	1.68812519108143	8.36447630408154	4.0764012467092	8.88244940572016	11.939001391059	15.7460752158024
WBGene00015350	317.340069035295	301.433718137227	191.230458790856	209.842893168745	66.1243344918551	112.827197669592	100.660290857235	254.961784783031	93.2039410062274	1.44931207777847	0.00106706061922581	0.0501554909487298	fbxl-1	III	8227362	8232660	+	2865	protein_coding	Uncharacterized F-box/LRR-repeat protein C02F5.7 [Source:UniProtKB/Swiss-Prot;Acc:P34284]	-	304	243	424	111	61	134	117	4.99366517914392	5.27135567408249	4.68677760099017	3.1697697512321	1.1809681639462	2.07491005345779	1.70518942210853
WBGene00003610	199.381424953097	184.829728405131	199.348732984807	136.114309082429	48.7802467562865	42.0997006229822	91.1965028279221	179.918548856366	60.6921500690636	1.56904855997615	0.00110486503873407	0.0517557867804272	nhr-11	IV	9070010	9073622	+	1892	protein_coding	Nuclear hormone receptor family member nhr-11 [Source:UniProtKB/Swiss-Prot;Acc:Q23294]	Hormone_recep	191	149	442	72	45	50	106	4.75097448224734	4.89447156085119	7.39833943249366	3.1134416332598	1.31924167796038	1.17237885029594	2.33935497913003
WBGene00000937	344.480995992261	419.278175845196	369.38147582479	406.452450732253	144.172729301913	210.498503114911	115.286145084354	384.898274598625	156.65245916706	1.29569913265723	0.00111591479721856	0.0519067965138104	dbr-1	I	6490716	6492727	-	1657	protein_coding	Lariat debranching enzyme [Source:UniProtKB/Swiss-Prot;Acc:Q966M6]	Metallophos	330	338	819	215	133	250	134	9.3726390901868	12.6775363630321	15.6528891156149	10.6156188189618	4.45207133206247	6.69324316463463	3.37670938129194
WBGene00014300	161.801679935759	202.196280067358	161.463453413034	224.966705289014	397.830012434603	384.791263694058	566.106593026158	187.607029676291	449.57595638494	-1.26509872303216	0.00111699122205167	0.0519067965138104	D2023.1	V	11789550	11800544	+	2291	protein_coding	-	-	155	163	358	119	367	457	658	3.18402941778518	4.4218416724922	4.94869915708678	4.24963114630425	8.8853380714417	8.8493263957685	11.9925682543597
WBGene00010285	426.947658669196	141.413349249563	683.73909322391	325.161960585802	111.652564797722	136.403030018462	90.336158461621	394.315515432118	112.797251092602	1.80810862108536	0.00111939577146396	0.0519067965138104	F58H1.2	V	11929073	11929993	+	720	protein_coding	-	-	409	114	1516	172	103	162	105	26.7338356722549	9.84040624549658	66.6806493235214	19.5445337589108	7.9348315195743	9.98163353141962	6.08931158482668
WBGene00003497	268.277624151549	241.891255295305	1163.61930113304	552.019142389851	1127.36570281196	3874.01445132683	1966.74722136443	556.451830742436	2322.70912516774	-2.06005844616943	0.00112921505907583	0.0521864087033302	mup-4	III	7479680	7489075	-	6722	protein_coding	Transmembrane matrix receptor MUP-4 [Source:UniProtKB/Swiss-Prot;Acc:Q21281]	VWA	257	195	2580	292	1040	4601	2286	1.79930620572744	1.80292132780516	12.154981808971	3.55396959088987	8.58159101090642	30.3649680174959	14.200025111146
WBGene00002012	298.550196526626	66.9852706971615	79.3786810075251	85.0714431765181	19.5120987025146	0	26.6706753553357	132.496397851958	15.3942580192834	3.1092343483116	0.00114350795337048	0.0525087518901187	hsp-12.3	IV	9444791	9445507	-	665	protein_coding	Heat Shock Protein [Source:UniProtKB/TrEMBL;Acc:Q20164]	-	286	54	176	45	18	0	31	20.2402023700966	5.04676157268047	8.38154609704668	5.53630786666123	1.50135654418108	0	1.94648671068144
WBGene00006788	202.513070371208	167.463176742904	168.228681907994	355.409584826342	456.366308542147	568.34595841026	865.506432498959	223.403628462112	630.072899817122	-1.50154459102829	0.00114381539115856	0.0525087518901187	unc-53	II	11058096	11089456	-	5263	protein_coding	Adapter protein unc-53 [Source:UniProtKB/Swiss-Prot;Acc:Q7YSI9]	CH	194	135	373	188	421	675	1006	1.73475769474333	1.59419363757957	2.24444298278931	2.92249544826561	4.43692111482314	5.6897018039633	7.981343552241
WBGene00001854	478.097867165017	421.759111796943	147.932996423115	493.414370423805	83.4684222274236	165.87282045455	95.4982246594279	385.30108645222	114.9464891138	1.74130323119869	0.00114907526164201	0.0525264638465922	hil-3	X	8159153	8160084	+	877	protein_coding	Histone H1.3 [Source:UniProtKB/Swiss-Prot;Acc:Q19743]	-	458	340	328	261	77	197	111	24.5774231760385	24.0946153043426	11.8442445493924	24.3483916097062	4.86994563821057	9.96519349139575	5.28487573284844
WBGene00002845	293.330787496441	253.055467078166	784.315490182308	680.571545412145	1215.17014697327	2183.29047430786	1433.33371425772	502.818322542265	1610.59811184628	-1.67913517828029	0.00115182922463483	0.0525264638465922	let-711	III	6946718	6958882	+	8668	protein_coding	NTL-1a [Source:UniProtKB/TrEMBL;Acc:Q20937]	Not1	281	204	1739	360	1121	2593	1666	1.52566042121335	1.46268880631577	6.35351112552058	3.3979185337607	7.17331151750978	13.2709715156494	8.02541480676742
WBGene00013682	165.977207159908	80.6304184317685	360.812186397841	224.966705289014	448.778270157836	895.039635244602	809.584048689384	208.096629319633	717.800651363941	-1.78316524817871	0.00116729345997648	0.0530559918508123	Y105E8A.25	I	14567169	14616524	-	5191	protein_coding	-	RhoGEF	159	65	800	119	414	1063	941	1.44150634409081	0.778221098407905	4.88058716531763	1.87553553384377	4.42366564115769	9.08450646965822	7.56920014485102
WBGene00018729	2122.21171167354	1250.39171968035	264.294926536419	1864.00984382326	430.350176938794	245.862251638216	357.042912014978	1375.22705042839	344.418446863996	1.9970632123239	0.00119797421551327	0.0542713845264762	F53A9.6	X	8713461	8713952	-	435	protein_coding	-	-	2033	1008	586	986	397	292	415	219.947274280526	144.016399208139	42.6620258432356	185.445808689201	50.6214092524298	29.7791774321791	39.8354964761075
WBGene00015580	243.224460806657	115.363521756223	295.414977613233	240.090517409284	466.122357893405	523.720275749899	1032.41323956138	223.523369396349	674.085291068229	-1.59092170739715	0.00122006182709021	0.0550907917465126	cls-1	III	7508178	7515285	+	4274	protein_coding	-	-	233	93	655	127	430	622	1200	2.56561724350081	1.35234999507108	4.85333084456373	2.43107617573376	5.58042042074272	6.45617018306349	11.7235225378039
WBGene00009776	667.040474057742	769.090145041484	640.892646089166	792.109659799135	271.001370868258	370.477365482244	345.858435253063	717.283231246882	329.112390534522	1.12250722442039	0.00122869214129436	0.0552991770258365	F46B6.12	V	9774897	9775834	-	635	protein_coding	UPF0587 protein F46B6.12 [Source:UniProtKB/Swiss-Prot;Acc:Q9BI88]	-	639	620	1421	419	250	440	402	47.3584626074391	60.6818255006171	70.8685371116295	53.9845719134611	21.8373163140948	30.7395888281689	26.4340509203185
WBGene00009154	4.17552722414862	52.0996549866812	11.7263960579298	0	0	0	0	17.0003945671899	0	6.64854031146289	0.00123899084890473	0.05558104876585	F26D2.16	V	16418433	16420425	-	1823	protein_coding	-	-	4	42	26	0	0	0	0	0.103262773466577	1.43186902668542	0.451668491054758	0	0	0	0
WBGene00021595	300.637960138701	256.776871005786	281.433505390316	298.69528937533	513.818599166218	769.582527388115	609.123811341216	284.385906477533	630.841645965183	-1.15010553270133	0.00129015859605383	0.0576885200806926	Y46E12BL.2	II	15233153	15244931	+	4187	protein_coding	-	NUC173	288	207	624	158	474	914	708	3.23712887368738	3.07261437203041	4.71970380239498	3.0873331080333	6.27925850239256	9.68416850857685	7.06060134766624
WBGene00021796	202.513070371208	47.1377830831877	110.498732084339	132.333356052361	47.6962412728135	10.1039281495157	20.6482647912276	123.120735397774	26.1494780711856	2.24392309521031	0.00131045234835154	0.0584063098430339	Y52E8A.3	II	4305262	4307004	-	601	protein_coding	-	-	194	38	245	70	44	12	24	15.1913972503064	3.92961314296036	12.9099549790248	9.52912298735737	4.06079612523002	0.885780013880832	1.66743212401244
WBGene00007703	656.601655997371	260.498274933406	639.539600390174	1009.51445902801	1497.01157267626	2092.35512096222	2109.56438617042	641.538497587241	1899.64369326963	-1.56723717384665	0.00132653368306805	0.0589323286555264	gbf-1	III	11751320	11773681	-	6256	protein_coding	-	Sec7	629	210	1418	534	1381	2485	2452	4.73177807954762	2.08623500291521	7.17815126853866	6.98351195840462	12.2441860498087	17.6217386513056	16.365720138102
WBGene00015660	224.434588297988	333.685885509934	419.444166687491	285.461953770094	97.560493512573	149.032940205357	122.168900014764	315.756648566377	122.920777910898	1.36186857735454	0.00133166864321443	0.0589702268628589	catp-3	V	8076012	8079914	+	3443	protein_coding	Cation transporting ATPase [Source:UniProtKB/TrEMBL;Acc:O16331]	Cation_ATPase_C	215	269	930	151	90	177	142	2.93881264495771	4.85574565639863	8.55419293381584	3.58813924827048	1.44990139686381	2.28063269766195	1.72211724667768
WBGene00015064	2147.26487501843	1659.74615171856	865.047216888825	1319.55260749355	483.466445628973	588.553814709292	673.649638813802	1497.90271277984	581.889966384022	1.36363475038036	0.00133851644371798	0.05908348866309	B0228.7	II	7757190	7758922	-	1437	protein_coding	S-methyl-5'-thioadenosine phosphorylase [Source:UniProtKB/Swiss-Prot;Acc:Q09438]	-	2057	1338	1918	698	446	699	783	67.3671207572766	57.8682059398941	42.2692897150002	39.7400142653389	17.2151603432562	21.5794072170798	22.7518328466175
WBGene00016002	164.933325353871	225.765171608952	346.830714174925	374.31434997668	551.758791087774	873.147790920651	808.723704323083	277.960890278607	744.54342877717	-1.42253514518948	0.00135175435941369	0.0594771918142024	C18H9.3	II	6684236	6691841	+	3228	protein_coding	GYF domain-containing protein C18H9.3 [Source:UniProtKB/Swiss-Prot;Acc:Q09237]	-	158	182	769	198	509	1037	940	2.30353080023792	3.50411648734177	7.54442124105521	5.018350934898	8.74615637231743	14.2516232577202	12.1592201587617
WBGene00017777	707.751864493191	1049.43590758886	648.108889817123	896.08586812599	285.093442153408	438.678880491475	326.930859194438	825.345632506292	350.23439394644	1.23525068716759	0.00136293099337076	0.0597779797474588	F25B5.6	III	5946217	5948711	-	2237	protein_coding	Putative folylpolyglutamate synthase [Source:UniProtKB/Swiss-Prot;Acc:Q09509]	-	678	846	1437	474	263	521	380	14.263764911494	23.5041771649722	20.3434169089799	17.3357135315183	6.52112831655862	10.3321533201602	7.09298443752721
WBGene00003703	40.711390435449	47.1377830831877	23.4527921158597	18.9047651503374	0	7.5779461121368	0.860344366301152	32.5516826962085	2.81276349281265	3.49664197886838	0.00137152253906584	0.0599131576900078	nhr-113	I	11473218	11475677	-	1144	protein_coding	Nuclear Hormone Receptor family [Source:UniProtKB/TrEMBL;Acc:Q9XXL8]	zf-C4	39	38	52	10	0	9	1	1.60438667070656	2.06442089066362	1.43949590767976	0.715160204221002	0	0.349008165434253	0.0364993701388213
WBGene00012973	293.330787496441	173.665516622271	423.052288551469	438.590551487827	754.467816497232	1003.6568628519	895.618485319499	332.159786039502	884.581054889542	-1.41330198367449	0.00137570115736625	0.0599131576900078	spat-2	III	11036943	11063027	+	4454	protein_coding	Suppressor of PAr-Two defect [Source:UniProtKB/TrEMBL;Acc:Q9XXC7]	-	281	140	938	232	696	1192	1041	2.96911192884538	1.95352285260254	6.66938427276147	4.26154556537691	8.66746324039278	11.8725811200441	9.75914815801589
WBGene00022518	246.356106224769	176.146452574017	157.855331549056	355.409584826342	519.238626583583	495.934473338731	1003.16153110714	233.941868793546	672.778210343152	-1.52889342613259	0.0013790641147061	0.0599131576900078	zfh-2	I	803368	835277	+	5491	protein_coding	Zinc Finger and Homeobox [Source:UniProtKB/TrEMBL;Acc:V6CLS4]	Homeobox	236	142	350	188	479	589	1166	2.02269789214071	1.60722831066397	2.01859743018288	2.80114615629611	4.83857025436289	4.75864112993477	8.86662826910476
WBGene00007264	262.014333315326	301.433718137227	196.191626353826	243.871470439352	59.6203015910169	137.245024030922	63.6654831062853	250.877787061433	86.8436029094081	1.52700578502628	0.00139178603032461	0.0602757144956936	C02F4.4	IV	10513887	10515228	-	845	protein_coding	-	-	251	243	435	129	55	163	74	13.9793659891781	17.872702965972	16.3029299840181	12.4899979051028	3.61026401074444	8.55756089741696	3.65667535913852
WBGene00006448	583.52992957477	579.29854473286	510.549243752946	345.957202251173	247.153250231852	182.712700703743	211.644714110083	504.833730077937	213.836888348559	1.24136334657741	0.00141824075685251	0.0612288768130806	glod-4	III	4153599	4154650	+	912	protein_coding	Glyoxalase 1 [Source:UniProtKB/Swiss-Prot;Acc:Q09253]	-	559	467	1132	183	228	217	246	28.8461217490487	31.8245825252555	39.3083400053255	16.4166906879468	13.8666958594502	10.5556261029145	11.2629372170478
WBGene00008220	596.056511247216	481.301574638864	185.367260761891	436.700074972793	1234.68224567579	818.418180110775	1792.9576593716	424.856355405191	1282.01936171939	-1.59496333348119	0.00142305818546807	0.0612448666570821	C50B6.7	V	13322369	13324979	-	2206	protein_coding	Alpha-amylase [Source:UniProtKB/TrEMBL;Acc:P91982]	-	571	388	411	231	1139	972	2084	12.1815082244883	10.9311760936756	5.90023662612893	8.5671394473372	28.6385613488918	19.5469886018734	39.446057275831
WBGene00021627	12939.9588676366	7467.61721475763	5051.82162480278	15016.054958913	23856.7926802745	30860.7645446709	28830.1397147516	10118.8631665275	27849.2323132323	-1.46072945465204	0.00144395621323149	0.0619506696841871	Y47D7A.15	V	4431791	4433185	-	1348	protein_coding	-	-	12396	6020	11201	7943	22008	36652	33510	432.774973038307	277.553860368059	263.147967776159	482.085461604879	905.57341980647	1206.22100954036	1037.99659791882
WBGene00003559	1039.70627881301	676.055046850982	652.168026914098	1484.02406430148	1839.55730545374	2574.81769010159	3319.20856518984	962.988354219892	2577.86118691506	-1.42199802002135	0.00146873933258593	0.0626747363498241	ncl-1	III	7719791	7738105	+	4736	protein_coding	B-box type zinc finger protein ncl-1 [Source:UniProtKB/Swiss-Prot;Acc:P34611]	NHL	996	545	1446	785	1697	3058	3858	9.89733128618306	7.15196666580143	9.66918154879827	13.5608629602751	19.8748166161208	28.6447403707594	34.0143302523089
WBGene00019660	211.908006625542	130.249137466703	72.6134525125656	272.228618164858	587.530972042384	299.749868435634	932.613293070449	171.749803692417	606.631377849489	-1.8265798415972	0.00146993463846886	0.0626747363498241	K11H12.4	IV	674036	675883	-	1292	protein_coding	-	-	203	105	161	144	542	356	1084	7.39441782391694	5.05088474389999	3.94635797600752	9.11862472155967	23.2685732378391	12.2238098974385	35.0330672690957
WBGene00001993	13087.1462022878	10614.6844695483	3242.3485100176	9365.42065547712	3221.66429688186	2562.1877799147	3424.17057787858	9077.39995933272	3069.34088489171	1.56427165049	0.0014831604514219	0.0630434744968595	hpd-1	III	10535526	10537682	+	1383	protein_coding	4-hydroxyphenylpyruvate dioxygenase [Source:UniProtKB/Swiss-Prot;Acc:Q22633]	Glyoxalase	12537	8557	7189	4954	2972	3043	3980	426.620684689573	384.53867447295	164.618795203771	293.064481385192	119.195430496851	97.6110254233467	120.163421667729
WBGene00016874	497.931621479723	653.726623285261	741.018027814567	353.519108311308	174.524882839158	273.648054049384	211.644714110083	561.548845222715	219.939216999542	1.35360156791256	0.00150624128511573	0.0638275537803503	C52B11.5	X	1272788	1275416	+	1089	protein_coding	-	Ras	477	527	1643	187	161	325	246	20.6139378296843	30.0762307749845	47.779631844805	14.048924900697	8.20032335489986	13.2395914609178	9.4323220770869
WBGene00000785	9637.11683333502	15863.1044754685	3112.90713814738	24457.0946749914	3668.27455607275	4541.71570320732	2186.13503477123	13267.5557804856	3465.3750980171	1.93671316818847	0.00154628672197593	0.0653234991872774	cpr-5	V	1132598	1134036	-	1205	protein_coding	Cathepsin B-like cysteine proteinase 5 [Source:UniProtKB/Swiss-Prot;Acc:P43509]	Peptidase_C1	9232	12788	6902	12937	3384	5394	2541	360.561383532156	659.562952963058	181.393208801432	878.36676605279	155.767298882588	198.583425609875	88.0499295054108
WBGene00004006	9.3949362543344	0	16.2365483879029	1.89047651503374	70.4603564257472	26.101814386249	110.984423252849	6.88049028931775	69.1821980216149	-3.24571506111126	0.00155842177740608	0.0656348156527111	pgp-12	X	12731850	12737440	+	4093	protein_coding	p-GlycoProtein related [Source:UniProtKB/TrEMBL;Acc:Q19733]	ABC_membrane	9	0	36	1	65	31	129	0.103483528235166	0	0.278544040772629	0.0199888412809388	0.880855344113623	0.335999825690483	1.31601051737275
WBGene00021529	62.6329083622293	44.656847131441	32.4730967758057	28.357147725506	4.33602193389213	13.4719041993543	5.16206619780691	42.0299999987455	7.65666411035112	2.44612656772756	0.00159040349329379	0.066777551553787	Y41G9A.5	X	2946667	2949025	+	1628	protein_coding	-	-	60	36	72	15	4	16	6	1.73447207643953	1.37432286889128	1.40059061287761	0.753817512557272	0.1362820231887	0.435998188650598	0.153889236260976
WBGene00021597	197.293661341022	117.844457707969	324.27995252506	302.476242405398	633.059202348252	523.720275749899	820.768525451299	235.473578494862	659.182667849817	-1.48439897472375	0.00161403112663479	0.0675636373131136	spsb-1	II	15207443	15229725	+	4022	protein_coding	SPSB (SPry and Socs Box) family [Source:UniProtKB/TrEMBL;Acc:U4PM56]	SPRY	189	95	719	160	584	622	954	2.21151658438518	1.46798700827895	5.66134914661325	3.25467239633546	8.05385418390744	6.86068407817339	9.90416125923078
WBGene00010872	403.982258936379	286.548102426746	358.557110232855	257.104806044588	137.668696401075	122.931125819108	156.58267466681	326.548069410142	139.060832295664	1.23388346008352	0.00162680690902074	0.0678920750031323	M05B5.4	I	7188465	7190581	+	1419	protein_coding	-	-	387	231	795	136	127	146	182	12.8350933656525	10.1174311459206	17.7426239783785	7.84126040969135	4.96425757336203	4.56446165715219	5.3555044805241
WBGene00000399	64.7206719743036	58.301994866048	34.2771577077949	69.9476310562482	8.67204386778427	7.5779461121368	21.5086091575288	56.8118639010987	12.5861997124833	2.16089646655144	0.00167005221209082	0.0694862811628846	cdh-7	II	14843177	14850905	+	4476	protein_coding	CaDHerin family [Source:UniProtKB/TrEMBL;Acc:O62328]	Cadherin	62	47	76	37	8	9	25	0.651886630576036	0.652602079213121	0.537720544602449	0.6763025273518	0.0991363421587147	0.0892013720412835	0.233217601870038
WBGene00044484	57.4134993320435	130.249137466703	15.7855331549056	47.2619128758434	7.58803838431124	15.9978862367332	7.74309929671037	62.6775207073738	10.443007972585	2.57468647468776	0.00169112719341757	0.0701444085967562	hot-9	IV	5040859	5045485	-	850	protein_coding	Homolog of Odr-2 (Two) [Source:UniProtKB/TrEMBL;Acc:V6CLR3]	-	55	105	35	25	7	19	9	3.0451888181254	7.67734481072798	1.30401393989814	2.40630374596713	0.456785275370125	0.991639409657374	0.442114723469769
WBGene00012535	86.6421899010839	47.1377830831877	91.5560922984523	81.2904901464506	164.768833487901	232.390347438862	224.549879604601	76.6566388572936	207.236353510455	-1.43152101391661	0.00169605635076385	0.0701444085967562	Y37A1A.2	IV	13905991	13912297	-	1525	protein_coding	-	-	83	38	203	43	152	276	261	2.56140770335317	1.54865409765192	4.21559916308054	2.30689578793702	5.52849251314475	8.0289423815572	7.14631339903594
WBGene00002008	1639.93831728437	1041.99309973362	1222.25128142269	1631.48123247411	2538.74084229385	3490.90717565769	3088.63627502114	1383.9159827287	3039.42809765756	-1.1355156272465	0.00171593652421909	0.0707541251842676	hsp-4	II	7350121	7352636	-	2214	protein_coding	Endoplasmic reticulum chaperone BiP homolog [Source:UniProtKB/Swiss-Prot;Acc:P20163]	HSP70	1571	840	2710	863	2342	4146	3590	33.3940452351462	23.5799208278908	38.7636612537793	31.8905892114578	58.6735351451354	83.0750830498158	67.7061667503764
WBGene00004862	112.739235052013	76.9090145041484	218.742388003691	100.195255296788	234.145184430175	401.63114394325	577.291069788073	127.14647321416	404.355799387166	-1.66136840585608	0.0017484307979596	0.0718549632235832	sma-9	X	10769288	10782973	+	7811	protein_coding	SMAll [Source:UniProtKB/TrEMBL;Acc:B5U8M3]	-	108	62	485	53	216	477	671	0.650710148866777	0.493316594455151	1.9663834765002	0.555134982746483	1.53384012579247	2.70913622924204	3.58696613793913
WBGene00013592	97.0810079614554	42.1759111796943	114.557869181315	47.2619128758434	28.1841425702989	14.313898211814	9.46378802931267	75.2691752995769	17.3206096038085	2.13880468278381	0.00175306909984926	0.0718549632235832	Y81G3A.4	II	13091587	13094241	+	945	protein_coding	-	-	93	34	254	25	26	17	11	4.63149929914022	2.23608228803264	8.51206680647038	2.16440019478525	1.52607023215114	0.798061234728435	0.486040289763944
WBGene00011543	582.486047768733	449.049407266157	552.944675654692	245.761946954386	124.660630599399	209.656509102452	177.230939458037	457.560519410992	170.516026386629	1.42540474194769	0.00176806247387081	0.0722544700004414	acl-2	V	10028150	10031094	-	1070	protein_coding	Putative 1-acyl-sn-glycerol-3-phosphate acyltransferase acl-2 [Source:UniProtKB/Swiss-Prot;Acc:Q22267]	Acyltransferase	558	362	1226	130	115	249	206	24.5426177814253	21.026426330761	36.2860594597557	9.94005846464929	5.96138326667954	10.3236832786022	8.03886688261231
WBGene00002066	294.374669302478	481.301574638864	985.468284099104	599.281055265694	1180.48197150213	2318.85151031386	1679.39220301985	590.106395826535	1726.24189494528	-1.54742116520475	0.00177848886030375	0.0724655283553351	ifg-1	II	8217231	8222395	+	4661	protein_coding	Initiation Factor 4G (eIF4G) family [Source:UniProtKB/TrEMBL;Acc:B5BM23]	-	282	388	2185	317	1089	2754	1952	2.84734746622714	5.17360533418761	14.8458631800399	5.56428701438185	12.9593064071584	26.2122279391925	17.4868709428363
WBGene00001150	184.767079668576	195.993940187991	82.5357876385062	224.966705289014	439.022220806579	343.533557083535	724.40995642557	172.065878196022	502.321911438561	-1.55187288242044	0.00180729140513715	0.0733609304739892	ech-1.1	V	15357696	15360738	-	2364	protein_coding	Enoyl-CoA Hydratase [Source:UniProtKB/TrEMBL;Acc:O17612]	3HCDH_N	177	158	183	119	405	408	842	3.52367833938599	4.15384500878562	2.45152729455107	4.11840311175255	9.502558076273	7.65652656668397	14.8722272789676
WBGene00017060	96.0371261554183	172.425048646397	36.5322338727814	88.8523962065856	33.604169987664	16.8398802491929	20.6482647912276	98.4617012202956	23.6974383426949	2.05541003351641	0.0018111179466422	0.0733609304739892	D2063.1	V	4327121	4328736	+	1078	protein_coding	-	ADH_N	92	139	81	47	31	20	24	4.01642377428582	8.01376702347831	2.37957486779716	3.56704395737985	1.59505592446366	0.82305780510572	0.929616610882631
WBGene00001081	17.7459907026316	64.5043347454148	133.500508967201	41.5904833307422	131.164663500237	410.051084067847	320.048104264029	64.3353294364975	287.087950610704	-2.14519154548892	0.0018223125727552	0.073597914228694	dpy-22	X	9810202	9822273	-	10867	protein_coding	Mediator of RNA polymerase II transcription subunit 12 [Source:UniProtKB/Swiss-Prot;Acc:Q20497]	-	17	52	296	22	121	487	372	0.0736223569638054	0.297395470458116	0.862611332549058	0.16563128756634	0.617601987298602	1.98810078619321	1.42937001483739
WBGene00003986	978.117252256814	926.629577977401	824.906861152065	1330.89546658375	2074.78649536739	1863.33274957319	2852.90191865462	1015.13728949251	2263.6737211984	-1.15813058115084	0.00183958865637911	0.0739146942794892	mct-4	X	4921252	4929757	-	3268	protein_coding	MonoCarboxylate Transporter family [Source:UniProtKB/TrEMBL;Acc:H2L0E5]	MFS_1	937	747	1829	704	1914	2213	3316	13.4936053977744	14.2062426052682	17.724123724975	17.6246286607923	32.4857477050033	30.0412824765832	42.3685760768357
WBGene00008255	60.545144750155	84.3518223593885	99.2233512594064	28.357147725506	452.030286608255	92.6193413705609	271.008475384863	68.119366523614	271.88603445456	-1.98507229140417	0.00184089022203491	0.0739146942794892	C51E3.10	V	10160439	10161161	-	495	protein_coding	-	-	58	68	220	15	417	110	315	5.514336408947	8.53776873612462	14.0750710973132	2.47922204129947	46.7265630172989	9.85840348782185	26.5715414610619
WBGene00001581	1134.69952316239	610.310244129694	1032.82488356382	2565.37663090078	3065.56750726174	4178.81628383722	5068.28866188009	1335.80282043917	4104.22415099301	-1.6204074629689	0.00185052244520273	0.0740854509166629	gfi-1	V	6392541	6399921	-	6619	protein_coding	GEI-4 (Four) Interacting protein [Source:UniProtKB/TrEMBL;Acc:Q94246]	-	1087	492	2290	1357	2828	4963	5891	7.72872092325664	4.6196959688148	10.9566103382545	16.7732349647124	23.6984534766734	33.2637338412554	37.1627664562681
WBGene00011803	144.055689233127	142.653817225436	713.055083368734	304.366718920431	795.660024869207	1664.62216263272	1223.40968888024	326.032827186932	1227.89729212739	-1.91011626679021	0.00187100718866157	0.0746884376876729	T16G12.1	III	10040191	10049857	-	5847	protein_coding	Putative aminopeptidase-2 [Source:UniProtKB/Swiss-Prot;Acc:Q22531]	-	138	115	1581	161	734	1977	1422	1.11075034086201	1.22237770325631	8.56311726713144	2.2527974526123	6.96299282424249	15.0000490216191	10.1549525161604
WBGene00045242	12.5265816724459	38.4545072520742	6.31421326196223	0	0	0	0	14.3238255466206	0	6.40094623956012	0.0018774895276804	0.0747305947260534	C05B5.11	III	10004513	10004965	+	406	protein_coding	-	-	12	31	14	0	0	0	0	1.39099534011998	4.74543832424776	1.09203137823982	0	0	0	0
WBGene00013073	1473.96111012446	1107.73790245491	495.214725831037	1030.30970069339	285.093442153408	271.964066024465	523.949719077402	1026.80585977595	360.335742418425	1.50986752898803	0.00188862744076891	0.074957282750056	hmit-1.1	V	18516789	18523875	+	2091	protein_coding	H(+) MyoInositol coTransporter [Source:UniProtKB/TrEMBL;Acc:Q9XXR3]	Sugar_tr	1412	893	1098	545	263	323	609	31.7797975697935	26.5422722260166	16.6295854356348	21.3241551471884	6.97645339270284	6.85279266836397	12.1611502526237
WBGene00002174	464.527403686534	255.536403029912	358.557110232855	476.400081788501	751.215800046812	863.885856783595	1171.78902690217	388.755249684451	928.963561244192	-1.25806464398785	0.00190252603116173	0.0752919209803428	itx-1	I	2802822	2815786	+	5148	protein_coding	InTestinal NeureXin-like [Source:UniProtKB/TrEMBL;Acc:H1ZUX6]	Laminin_G_2	445	206	795	252	693	1026	1362	4.06810295421322	2.48696317822635	4.8905950709633	4.00489714363761	7.46668238585781	8.84154019100107	11.0471426953499
WBGene00004756	357.007577664707	415.556771917576	440.190867405367	625.747726476166	775.063920683219	1316.03664147442	1154.58213957615	459.625735865954	1081.89423391126	-1.2371039304073	0.00191168718700702	0.0754376961016064	sec-24.2	IV	12355604	12360792	-	3659	protein_coding	Yeast SEC homolog [Source:UniProtKB/TrEMBL;Acc:Q23368]	-	342	335	976	331	715	1563	1342	4.39879942075109	5.69014155534245	8.44735067769879	7.40107744113532	10.8386854763672	18.9502817522807	15.3144534044507
WBGene00009532	646.162837936999	429.201919652183	327.888074389038	442.371504517894	934.412726753755	934.613353830206	1484.09403186949	461.406084124029	1117.70670415115	-1.27723383028195	0.00193891436761969	0.0762935104881666	ccch-1	V	11527831	11541219	+	2778	protein_coding	CCCH-type zinc finger putative transcription factor [Source:UniProtKB/TrEMBL;Acc:Q7YXD9]	zf-CCCH	619	346	727	234	862	1110	1725	10.4864591704737	7.74077653959717	8.28772409914691	6.89148761803979	17.2110753503903	17.7259630747553	25.9279542951583
WBGene00004148	33.404217793189	50.8591870108078	98.7723360264091	119.100020447125	172.356871872212	256.808173800192	320.048104264029	75.5339403193828	249.737716645478	-1.72970581227999	0.00201937250402252	0.079163391066778	pqn-65	X	4610926	4620423	-	6766	protein_coding	Prion-like-(Q/N-rich)-domain-bearing protein [Source:UniProtKB/TrEMBL;Acc:H2KYH2]	-	32	41	219	63	159	305	372	0.222581183599846	0.37661059731975	1.0250504409106	0.761794653245877	1.30346121291906	1.99980177165762	2.29573809506915
WBGene00010778	5889.58114966163	4613.30040227303	2007.46880207099	4446.40076335934	1536.03577008129	1614.9445158976	1840.27659951816	4239.18777934125	1663.75229516568	1.34911465081022	0.00203122780257909	0.079163391066778	gpdh-2	III	9854077	9859183	-	1553	protein_coding	Probable glycerol-3-phosphate dehydrogenase 2 [Source:UniProtKB/Swiss-Prot;Acc:P34517]	NAD_Gly3P_dh_N	5642	3719	4451	2352	1417	1918	2139	170.974793831107	148.831683981435	90.7651759638234	123.906824183838	50.6094218489143	54.7893628482874	57.5109740628576
WBGene00003903	225.478470104025	140.17288127369	427.562440881442	455.60484012313	707.855580707891	912.721509506255	1111.56492126109	312.204658095572	910.714003825078	-1.5449398887719	0.00203198133180514	0.079163391066778	pab-2	X	13522264	13527483	-	3306	protein_coding	Polyadenylate-binding protein [Source:UniProtKB/TrEMBL;Acc:Q19579]	RRM_1	216	113	948	241	653	1084	1292	3.07483180447574	2.12430204554611	9.08110304009955	5.96408133528575	10.9557802737096	14.5460654003615	16.3181551829838
WBGene00010204	51149.1646140146	44000.639572204	7999.20617244015	54029.8187996641	14205.8918609141	7377.55153717141	11578.5144816809	39294.7072895807	11053.9859599221	1.82975010082382	0.00203484173959043	0.079163391066778	F57F5.1	V	12003028	12004600	+	1421	protein_coding	-	Peptidase_C1	48999	35471	17736	28580	13105	8762	13458	1622.79477786997	1551.38656957965	395.270786213499	1645.4985756729	511.535676954526	273.544680592067	395.455700694951
WBGene00021178	41.7552722414862	28.5307634450873	32.924112008803	17.0142886353036	83.4684222274236	70.7274970466102	172.929217626532	30.05610908267	109.041712300188	-1.84415100796123	0.00206194765466584	0.0799919523945295	Y9C9A.8	IV	4930365	4932217	+	1280	protein_coding	-	F-box	40	23	73	9	77	84	201	1.47068778148102	1.11675662983432	1.80611752166695	0.575256989270268	3.33667369118021	2.91130977999739	6.55688372437587
WBGene00006820	150.31898006935	215.841427801965	366.675384426806	223.076228773981	407.586061785861	975.029066428268	639.235864161756	238.978005268026	673.950330791962	-1.49307046038185	0.00207685412553963	0.0803439185868869	unc-89	I	4035702	4090884	+	25961	protein_coding	Muscle M-line assembly protein unc-89 [Source:UniProtKB/Swiss-Prot;Acc:O01761]	Pkinase	144	174	813	118	376	1158	743	0.261042690846444	0.416551309567526	0.991750079147962	0.3718689815038	0.80334003207169	1.97881979026384	1.19502995350861
WBGene00016817	140.924043815016	179.867856501637	69.9073611145818	120.990496962159	37.9401919215562	52.203628772498	33.5534302857449	127.922439598349	41.2324169932664	1.62835020985454	0.00210381832050175	0.0811590641735299	C50E3.6	V	7588530	7590554	-	1277	protein_coding	-	-	135	145	155	64	35	62	39	4.97523196241033	7.05696198621936	3.84391624525293	4.10032650839819	1.52023290549963	2.15387202278958	1.27521996719941
WBGene00016102	242.18057900062	240.650787319432	176.797971334942	175.814315898137	83.4684222274236	69.0435090216909	103.241323956138	208.860913388283	85.2510850684176	1.29280240752738	0.0021209666660828	0.081592047277353	C25F6.1	X	5486487	5488102	+	971	protein_coding	-	-	232	194	392	93	77	82	120	11.2444758905407	12.4171856141341	12.7849770420497	7.83597574124416	4.39849878960934	3.74639638208678	5.16028170201584
WBGene00016638	376.841331979413	332.445417534061	658.482240176061	714.600122682752	1170.72592215088	1288.25083906326	1367.08719805253	520.592278093072	1275.35465308889	-1.29311373296723	0.00212796662339698	0.0816333045610674	perm-4	IV	1121457	1125107	-	1143	protein_coding	PERMeable eggshell [Source:UniProtKB/TrEMBL;Acc:O44144]	-	361	268	1460	378	1080	1530	1589	14.8638541134459	14.5723380234457	40.4519759883412	27.0567066869375	52.4095591538276	59.3832965998718	58.0482406196601
WBGene00009460	144.055689233127	189.791600308624	441.543913104358	262.776235589689	442.274237256998	1022.18073112601	890.456419121692	259.54185955895	784.970462501566	-1.59408861930601	0.00214797371113404	0.082171927638161	ubr-5	I	8828048	8838719	-	9287	protein_coding	UBR E3 ubiquitin ligase homolog [Source:UniProtKB/TrEMBL;Acc:G5EDT9]	HECT	138	153	979	139	408	1214	1035	0.699317028429005	1.02389791427359	3.33841529660889	1.2245279964941	2.43678772936608	5.79912331796821	4.65346335944545
WBGene00018413	77.2472536467495	219.562831729585	37.8852795717734	34.0285772706072	18.4280932190416	11.787916174435	23.2292978901311	92.1809855546787	17.8151024278692	2.37126107866532	0.00216757320071664	0.0826920169536554	cyp-33C4	V	2236162	2237937	+	1499	protein_coding	CYtochrome P450 family [Source:UniProtKB/TrEMBL;Acc:O16362]	p450	74	177	84	18	17	14	27	2.32327462744966	7.33858462323469	1.77464205296344	0.982426879607663	0.629042907566788	0.414329165932473	0.752096427516952
WBGene00022801	1637.8505536723	1272.72014324607	947.583004527331	1185.32877492615	665.579366852443	442.888850553773	587.615202183687	1260.87061909296	565.361139863301	1.15724639411106	0.00220338639247073	0.0838048941517534	pcp-5	III	7904945	7907843	-	1903	protein_coding	Prolyl carboxy peptidase like protein 5 [Source:UniProtKB/Swiss-Prot;Acc:P34676]	Peptidase_S28	1569	1026	2101	627	614	526	683	38.8020452614813	33.5080569999042	34.9639410639905	26.9561656629151	17.8962716924907	12.2621340282051	14.9862616167673
WBGene00007422	403.982258936379	764.12827313799	892.55914610166	219.295275743913	153.928778653171	199.552580952936	200.460237348168	569.991238479986	184.647198984758	1.62789147655018	0.00220891494169957	0.0838048941517534	ugt-17	V	10102592	10104946	-	1708	protein_coding	UDP-GlucuronosylTransferase [Source:UniProtKB/TrEMBL;Acc:Q17813]	UDPGT	387	616	1979	116	142	237	233	10.6633474741574	22.4147303607515	36.6936609066519	5.55647656562903	4.61140705396237	6.1557302808911	5.69612418573951
WBGene00007153	157.62615271161	256.776871005786	648.108889817123	778.876324193899	1857.98539867278	1584.63273144905	1182.97350366408	460.347059432104	1541.86387792864	-1.74456333210232	0.00225111513708709	0.0850526261146232	clec-41	V	13134965	13138101	-	2042	protein_coding	C-type LECtin [Source:UniProtKB/TrEMBL;Acc:P90732]	CUB	151	207	1437	412	1714	1882	1375	3.48009958869553	6.30021370014266	22.2861036363311	16.5071022886913	46.557329486969	40.886787041314	28.1163120609039
WBGene00022743	252.619397060992	120.325393659716	515.510411315916	381.876256036814	821.67615647256	695.487054291666	1559.80433610399	317.582864518359	1025.65584895607	-1.68996019962828	0.00225433107312912	0.0850526261146232	mlt-7	II	4392800	4404850	+	2722	protein_coding	Peroxidase mlt-7 Peroxidase mlt-7 light chain Peroxidase mlt-7 heavy chain [Source:UniProtKB/Swiss-Prot;Acc:Q23490]	An_peroxidase	242	97	1143	202	758	826	1813	4.18405811160507	2.21474783823002	13.2981499245097	6.07145265514412	15.4459301417535	13.4620447333702	27.8112864153436
WBGene00002783	487.492803419351	650.005219357641	553.395690887689	587.938196175492	818.42414002214	1575.370797312	1512.48539595743	569.707977460043	1302.09344443052	-1.19315439068581	0.00226032973845136	0.0850526261146232	let-607	I	6574004	6585510	+	3414	protein_coding	-	bZIP_1	467	524	1227	311	755	1871	1758	6.43759760001532	9.53912287973398	11.3818841628317	7.45291617160412	12.2663800514176	24.3124862816977	21.5014004843089
WBGene00014777	21.9215179267803	57.0615268901746	18.4916245528894	15.1238121202699	4.33602193389213	4.20997006229822	3.44137746520461	28.1496203725285	3.99578982046499	2.81842077872648	0.00228107043811103	0.0855991882116216	F58A4.12	III	9601324	9602441	-	856	pseudogene	-	-	21	46	41	8	4	5	4	1.1545586321907	3.33983291165403	1.51685199617657	0.764619881896099	0.259190576812154	0.259128596350458	0.195118128218745
WBGene00020329	21.9215179267803	62.023398793668	64.0441630856169	18.9047651503374	4.33602193389213	9.26193413705609	8.60344366301152	41.7234612391006	7.40046657798658	2.49656815194204	0.0022912698729179	0.0857482844832211	bath-26	II	1599471	1600714	-	1069	protein_coding	BTB and MATH domain containing [Source:UniProtKB/TrEMBL;Acc:O76611]	MATH	21	50	142	10	4	11	10	0.924510934663464	2.90691927886266	4.20672143647482	0.765335148389921	0.207546430075962	0.456492958509992	0.390601304385515
WBGene00021918	262.014333315326	291.50997433024	65.3972087846088	156.9095507478	63.956323524909	63.1495509344733	37.8551521172507	193.957766794494	54.9870088588777	1.81737071911509	0.00232562482471467	0.0867981167641475	Y55D5A.4	III	2988081	2990057	-	798	protein_coding	-	-	251	235	145	83	59	75	44	14.8027121063352	18.3022989132702	5.75437587155193	8.50951023949781	4.10092759753165	4.16943756533819	2.30229610940815
WBGene00008447	84.5544262890096	89.313694262882	8.56928942694874	64.276201511147	14.0920712851494	3.36797604983858	11.184476761915	61.6784028724968	9.54817469896766	2.69390521540931	0.00234829911446063	0.0871759628455311	E01G4.5	II	13472401	13473995	+	1365	protein_coding	-	-	81	72	19	34	13	4	13	2.79269064439472	3.27823828652749	0.440812666234535	2.03786602955165	0.528255080360009	0.130000925114134	0.397669327988681
WBGene00001880	137.792398396904	194.753472212118	16.2365483879029	151.238121202699	19.5120987025146	36.2057425357647	18.9275760586253	125.005135049906	24.8818057656349	2.32155105738944	0.00234840852568197	0.0871759628455311	his-6	V	8534387	8534977	-	591	protein_coding	Histone H3 [Source:UniProtKB/Swiss-Prot;Acc:P08898]	Histone	132	157	36	80	18	43	22	10.5113116564735	16.5102194020087	1.9290706580074	11.0746974433682	1.68934365800409	3.22775139575893	1.55434204340754
WBGene00022798	901.913880416102	865.846647159606	554.748736586681	385.657209066882	323.033634074964	179.344724653904	270.148131018562	677.041618307318	257.50882991581	1.39590607595218	0.00236467913182577	0.0875439811922163	fahd-1	III	7892256	7894625	+	919	protein_coding	Fumarylacetoacetate hydrolase domain-containing protein 1 [Source:UniProtKB/Swiss-Prot;Acc:P34673]	FAA_hydrolase	864	698	1230	204	298	213	314	44.2454578698446	47.2041937530951	42.3860274883725	18.1611782176584	17.985964596806	10.2821324734246	14.2667657712588
WBGene00010062	19.8337543147059	0	7.66725896095413	1.89047651503374	67.2083399753281	44.6256826603612	74.8499598682002	7.34787244767345	62.2279941679632	-3.04044977122274	0.00238434164646829	0.0880352631505665	lipl-1	V	12919952	12921692	+	1371	protein_coding	Lipase [Source:UniProtKB/TrEMBL;Acc:Q93789]	-	19	0	17	1	62	53	87	0.652208731685236	0	0.39268524396224	0.0596749287840136	2.50834469230026	1.71497391090118	2.64967856395084
WBGene00021857	636.767901682665	599.146032346833	847.45762280193	856.385861310282	1297.55456371722	1818.70706691283	1564.9664023018	734.939354535427	1560.40934431062	-1.08639691907037	0.0023912179004634	0.0880530826876523	iffb-1	III	2314436	2326901	+	3655	protein_coding	Eukaryotic translation initiation factor eIF5B; Initiation Factor Five B (eIF5B) [Source:UniProtKB/TrEMBL;Acc:G5EGT7]	GTP_EFTU	610	483	1879	453	1197	2160	1819	7.85439822011202	8.21297351845318	16.2806790237116	10.140052064401	18.165181880998	26.2171496310885	20.7805344183853
WBGene00018811	36267.5855871489	29633.5394756387	7669.51403711912	43567.9217654675	9448.19179395096	7793.49657932647	10725.0528703102	29284.6402163435	9322.24708119586	1.65135049255268	0.00244872206426986	0.0899301340509988	pmt-2	V	4628580	4635263	+	1574	protein_coding	Phosphoethanolamine MethylTransferase [Source:UniProtKB/TrEMBL;Acc:Q22993]	Methyltransf_11	34743	23889	17005	23046	8716	9256	12466	1038.80265498338	943.265424190467	342.140923775144	1197.89897611499	307.146432302333	260.878158878498	330.699690904844
WBGene00020315	608.583092919661	235.688915415939	364.42030826182	317.600054525667	117.072592215088	133.035053968624	178.95162819064	381.573092780772	143.019758124784	1.41602060742855	0.00245800066808322	0.0900308117043671	T07E3.4	III	6898016	6900605	+	1558	protein_coding	-	-	583	190	808	168	108	158	208	17.6104950265147	7.57926026610776	16.4239276347339	8.82208408020813	3.84493749119544	4.49892482659906	5.5745174090326
WBGene00000105	339.261586962075	377.102264665502	290.002794817265	638.981062081402	675.3354162037	1316.03664147442	1172.64937126847	411.336927131561	1054.67380964887	-1.36190296345963	0.00251020382054198	0.0915232837328114	alg-1	X	13949114	13956261	+	5001	protein_coding	-	Piwi	325	304	643	338	623	1563	1363	3.05841890170017	3.77796040618945	4.07180746051548	5.52954262120662	6.90977926049789	13.8650431776835	11.3802131323935
WBGene00006896	61.5890265561922	74.4280785524016	199.799748217805	92.633349236653	264.49733796742	312.379778622528	406.082540894144	107.112550640763	327.653219161364	-1.60342825942223	0.00251560560205114	0.0915232837328114	ver-3	X	10992483	10997846	+	4212	protein_coding	Tyrosine-protein kinase receptor ver-3 [Source:UniProtKB/Swiss-Prot;Acc:Q21038]	Pkinase_Tyr	59	60	443	49	244	371	472	0.659225672230807	0.885326697750479	3.33079941031504	0.951781111296592	3.21317548879948	3.90755095510887	4.67912912989531
WBGene00001888	58.4573811380807	28.5307634450873	12.1774112909272	39.7000068157084	5.42002741736517	6.73595209967716	5.16206619780691	34.7163906724509	5.77268190494975	2.57653877298422	0.00251868461623116	0.0915232837328114	his-14	II	13819626	13819937	-	312	protein_coding	Histone H4 [Source:UniProtKB/Swiss-Prot;Acc:P62784]	-	56	23	27	21	5	8	6	8.44702725773712	4.58156566085873	2.74057874731339	5.50673357250171	0.888890760221168	1.13750809474868	0.802986143054068
WBGene00011046	27.140926956966	53.3401229625545	6.76522849495953	39.7000068157084	0	5.05196407475787	4.30172183150576	31.7365713075471	3.11789530208788	3.30506014071609	0.00257084573485374	0.0930382457188539	R05H10.7	II	14855529	14857010	+	749	protein_coding	-	-	26	43	15	21	0	6	5	1.63366119384807	3.56802025344405	0.634223831153967	2.2938596456883	0	0.355376360709199	0.278740183169636
WBGene00001560	320.471714453407	395.709284303602	391.932237474655	497.195323453872	604.875059777953	1211.62938392943	984.233955048518	401.327139921384	933.579466251966	-1.2197168167154	0.00257388698946292	0.0930382457188539	gei-3	X	12795216	12813947	-	5435	protein_coding	GEX Interacting protein [Source:UniProtKB/TrEMBL;Acc:Q0G834]	HMG_box	307	319	869	263	558	1439	1144	2.65833243151233	3.6478066244866	5.0635294872165	3.95900056972182	5.69465780281378	11.7457390589495	8.78896774204239
WBGene00015538	1486.48769179691	911.74396226692	929.091379974442	1247.71449992227	439.022220806579	655.071341693603	423.289428220167	1143.75938349013	505.794330240116	1.17652422106833	0.00263854389175098	0.0951257237622894	sams-3	IV	5848657	5850845	+	1999	protein_coding	Probable S-adenosylmethionine synthase 3 [Source:UniProtKB/Swiss-Prot;Acc:P50305]	-	1424	735	2060	660	405	778	492	33.5249128696983	22.8515265752033	32.6352949154812	27.0122341468247	11.2376424673884	17.2657681895269	10.2769372105529
WBGene00008224	1944.75180464722	1732.93376229508	640.892646089166	1461.33834612108	656.907322984658	462.254712840345	538.575573304521	1444.97913978814	552.579203043175	1.38647567762589	0.00265439975578676	0.095242582283429	C50B8.1	V	13565863	13566968	+	677	protein_coding	Sra (SRA) stem-Loop interacting Rna (RNA) binding Protein homolog [Source:UniProtKB/TrEMBL;Acc:Q18724]	RRM_1	1863	1397	1421	773	606	549	626	129.507419173962	128.247353105422	66.4719661239066	93.4157681706178	49.6497352486076	35.9751636878344	38.6097561723722
WBGene00004804	418.596604220899	279.105294571506	368.028430125798	555.800095419918	725.19966844346	1019.65474908863	1055.64253745151	405.38260608453	933.498984994534	-1.20559935391257	0.0026556165841444	0.095242582283429	skn-1	IV	5651087	5660523	-	3275	protein_coding	-	bZIP_Maf	401	225	816	294	669	1211	1227	5.76240171357692	4.26984280640269	7.89063527776095	7.34455335715648	11.3304666014928	16.4040823837817	15.6438863729532
WBGene00011436	72.0278446165637	166.22270876703	596.69315325543	198.500034078542	628.72318041436	1233.52122825338	1136.51490788382	258.360935179392	999.58643885052	-1.94788797834417	0.00268278248648615	0.0959669620880189	T04F3.1	V	11740065	11754109	+	10632	protein_coding	-	Aminotran_1_2	69	134	1323	105	580	1465	1321	0.305425002023146	0.783304287095486	3.94074190076441	0.807985738628919	3.02584033050456	6.1128221400927	5.18799135992005
WBGene00002827	26.0970451509289	117.844457707969	47.807614697714	24.5761946954386	2.16801096694607	9.26193413705609	14.6258542271196	54.0813280630127	8.68526644370725	2.62662557648944	0.00275575130872627	0.098201188052623	let-653	IV	11885530	11891081	+	2716	protein_coding	-	PAN_1	25	95	106	13	2	11	17	0.433192277313996	2.17387472286375	1.23597365858218	0.391600241427641	0.0408444649762893	0.179672670341378	0.261354841848231
WBGene00009049	1071.02273299412	745.52125349989	363.518277795825	932.004921911631	266.665348934366	271.964066024465	355.322223282376	778.016796550367	297.983879413736	1.38310225579396	0.00276242334018393	0.098201188052623	F22B8.7	V	16094584	16097320	+	1136	protein_coding	-	MOSC_N	1026	601	806	493	246	323	413	42.5049482760429	32.8803789114721	22.4693146434662	35.5056896037862	12.0112928923407	12.613723124603	15.1803964861172
WBGene00020516	4933.3854153316	3464.6270566143	1404.4614355536	2470.85280514909	982.108968026569	746.006695039245	1515.06642905633	3068.33167816215	1081.06069737405	1.50487055903931	0.00276663236744247	0.098201188052623	T15B7.1	V	6842737	6846652	+	1460	protein_coding	-	Fibrinogen_C	4726	2793	3114	1307	906	886	1761	152.339078471875	118.893675459287	67.54588057762	73.2406341529367	34.4197984894847	26.9215443191409	50.3637308847583
WBGene00015759	105.432062409753	31.011699396834	308.945434603152	130.442879537328	591.866993976276	931.245377780367	286.494673978284	143.958018986767	603.202348578309	-2.06123323808392	0.00284238126292744	0.100630526357421	C14C6.5	V	536628	537418	+	573	protein_coding	-	ShTK	101	25	685	69	546	1106	333	8.29539774824894	2.71160271300539	37.858993592904	9.85198706464031	52.8531653700511	85.628750713594	24.2661571607753
WBGene00001441	434.254831311457	359.735713003275	269.256094099389	665.447733291875	874.792425162738	1017.12876705125	1278.47172832351	432.173592926499	1056.79764017917	-1.29359027592743	0.00288734617835699	0.101960337354699	fkh-9	X	3816851	3826963	-	2051	protein_coding	ForKHead transcription factor family [Source:UniProtKB/TrEMBL;Acc:Q2L6X6]	Fork_head	416	290	597	352	807	1208	1486	9.54548793128976	8.78765524758862	9.21810787492248	14.0412692499925	21.8243267841567	26.1288548804484	30.2527280575689
WBGene00001994	210.864124819505	240.650787319432	249.862439080505	478.290558303535	506.230560781907	800.736305849122	974.770167019205	294.916977380744	760.579011216745	-1.37106066004482	0.00297081986028513	0.104639721523905	hpk-1	X	4210573	4217290	-	4127	protein_coding	Homeodomain-interacting protein kinase 1 [Source:UniProtKB/Swiss-Prot;Acc:Q8MQ70]	Pkinase	202	194	554	253	467	951	1133	2.30349547358694	2.92151374638338	4.25116940218099	5.01551364739746	6.27646907328641	10.2226890540668	11.4632254916824
WBGene00007423	13.570463478483	23.5688915415939	18.4916245528894	7.56190606013494	2.16801096694607	0.841994012459645	0.860344366301152	15.7982214082753	1.29011644856895	3.66363765769874	0.00299429639103769	0.105104461248296	C08B6.2	V	10105712	10106694	+	779	protein_coding	-	-	13	19	41	4	2	1	1	0.785373706156743	1.51585205322155	1.66678473520815	0.420099241914673	0.142405092266498	0.0569484155265704	0.0536011289330058
WBGene00019963	5505.43264503996	4731.144859981	1000.80280202101	6363.34394960355	1283.46249243207	1653.67624047074	1163.18558323916	4400.18106416138	1366.77477204732	1.68649968419663	0.00299927775708543	0.105104461248296	R08E5.3	V	3772021	3775546	+	2378	protein_coding	-	-	5274	3814	2219	3366	1184	1964	1352	104.375540582417	99.680340189431	29.5514344916361	115.806150506082	27.6167668588546	36.6394323067155	23.7397551729492
WBGene00018097	12.5265816724459	31.011699396834	11.2753808249325	9.45238257516868	2.16801096694607	0.841994012459645	0	16.0665111173453	1.00333499313524	4.06688067186353	0.00305935173679664	0.106937543449653	clec-208	V	2097953	2099153	+	714	protein_coding	C-type LECtin [Source:UniProtKB/TrEMBL;Acc:O76401]	-	12	25	25	5	2	1	0	0.790958134578026	2.17611814363038	1.10885539106985	0.572929463325508	0.155369141282355	0.0621327950913142	0
WBGene00010746	3.13164541811147	0	7.21624372795683	7.56190606013494	30.3521535372449	39.5737185856033	33.5534302857449	4.47744880155081	34.4931008028644	-2.93509860676046	0.00307055251722424	0.107057339916993	K10D11.2	IV	12979017	12981940	+	1023	protein_coding	-	-	3	0	16	4	28	47	39	0.138011756619919	0	0.4953104198468	0.31989961823219	1.51815243036014	2.03817432812739	1.5918434976673
WBGene00009229	60.545144750155	64.5043347454148	32.0220815428084	35.919053785641	9.7560493512573	12.6299101868947	14.6258542271196	48.2476537060048	12.3372712550905	1.96123424112741	0.0031264450501232	0.108399114370139	F28G4.4	V	16283018	16285894	-	1207	protein_coding	-	-	58	52	71	19	9	15	17	2.26147184956816	2.67754480320493	1.86287705699734	1.28788087812326	0.413588277498101	0.551319167711661	0.588102527307204
WBGene00019875	209.820243013468	215.841427801965	341.418531378957	313.8191014956	450.946281124782	809.998239986178	640.096208528057	270.224825922498	633.680243213006	-1.22937005221208	0.00312706565054707	0.108399114370139	mca-2	IV	2084034	2091931	+	4010	protein_coding	Calcium-transporting ATPase [Source:UniProtKB/TrEMBL;Acc:Q9TYP9]	Cation_ATPase_C	201	174	757	166	416	962	744	2.35896853129324	2.6967801864545	5.97839522356578	3.38682751676771	5.75416007733795	10.6426505483244	7.74711419014358
WBGene00013805	1015.69699727415	817.468396100545	611.125640711344	776.985847678865	367.477858897358	423.522988267201	359.623945113882	805.319220441226	383.541597426147	1.0695556007645	0.00313425765338254	0.108399114370139	bca-2	IV	17096386	17100246	-	1065	protein_coding	Carbonic anhydrase [Source:UniProtKB/TrEMBL;Acc:D3NQB0]	-	973	659	1355	411	339	503	418	42.9965584640309	38.4570954234677	40.292369021534	31.5734164752533	17.6556240238634	20.9525786804552	16.3884570942941
WBGene00004227	4.17552722414862	24.8093595174672	29.3159901448246	26.4666712104723	65.040329008382	84.1994012459645	123.029244381065	21.1918870242282	90.7563248784704	-2.09864535103759	0.00314548858341278	0.108399114370139	ptr-13	II	11157094	11162481	-	2903	protein_coding	PaTched Related family [Source:UniProtKB/TrEMBL;Acc:Q09934]	-	4	20	65	14	60	100	143	0.0648460337683672	0.428177293710531	0.709086857727199	0.394557555315314	1.14640268903481	1.52817139838782	2.05683946253877
WBGene00012337	50.1063266897834	0	130.34340233622	103.976208326855	329.537666975802	575.923904522397	500.72042118727	71.1064843382148	468.727330895157	-2.71856409252029	0.00314839135550796	0.108399114370139	W07G4.3	V	13036996	13041879	-	2881	protein_coding	-	-	48	0	289	55	304	684	582	0.784094561733718	0	3.17678409615687	1.56188406975305	5.85279492019836	10.5325116055244	8.43511719312333
WBGene00020131	305.857369168886	286.548102426746	572.789345906573	300.585765890364	618.967131063102	940.507311917423	1182.97350366408	366.445145848142	914.149315548203	-1.31590529041934	0.00316591883852003	0.108730758713461	gcy-28	I	4481203	4508930	+	6586	protein_coding	Receptor-type guanylate cyclase gcy-28 [Source:UniProtKB/Swiss-Prot;Acc:Q86GV3]	Guanylate_cyc	293	231	1270	159	571	1117	1375	2.09370917691558	2.17987166657475	6.10681986950692	1.97517128009389	4.80891790813609	7.52403053925547	8.71750823388488
WBGene00002039	61.5890265561922	90.5541622387553	217.389342304699	119.100020447125	249.321261198798	394.895191843573	454.261825407008	122.158137886693	366.159426149793	-1.57744695677552	0.00320149590392228	0.109435307655438	hum-6	X	2303082	2314914	+	6598	protein_coding	Unconventional myosin heavy chain 6 [Source:UniProtKB/Swiss-Prot;Acc:P91443]	Myosin_head	59	73	482	63	230	469	528	0.420833363358011	0.687624309683556	2.31349114959627	0.781191667757139	1.93351927715887	3.15340414686996	3.3414349111386
WBGene00003515	934.274216403254	761.647337186244	803.258129968195	1153.19067417058	1427.63522173399	2197.60437251967	2227.43156435368	913.092589432068	1950.89038620245	-1.09633575836149	0.00320232565968206	0.109435307655438	myo-3	V	12226816	12234343	-	6105	protein_coding	Myosin-3 [Source:UniProtKB/Swiss-Prot;Acc:P12844]	Myosin_head	895	614	1781	610	1317	2610	2589	6.89934448183723	6.25062401110555	9.23871067235192	8.17473213617664	11.9655616359679	18.965921206301	17.7075214524297
WBGene00013820	27.140926956966	31.011699396834	12.1774112909272	30.2476242405398	0	3.36797604983858	5.16206619780691	25.1444154713167	2.84334741588183	3.09941422350033	0.00322561438067691	0.109958319927432	Y116F11B.2	V	19797999	19801133	-	1212	protein_coding	-	-	26	25	27	16	0	4	6	1.0095810513137	1.28197058956443	0.705495519110379	1.08005712690274	0	0.146411932987453	0.206709304152532
WBGene00018971	354.919814052633	457.73268309727	92.4581227644469	463.166746183265	1287.79851436596	636.547473419491	1401.50097270458	342.069341524404	1108.61565349668	-1.69939637888783	0.0032508310766461	0.110544310092765	clec-67	IV	3922165	3925045	+	2056	protein_coding	C-type LECtin [Source:UniProtKB/TrEMBL;Acc:Q8ITX4]	Lectin_C	340	369	205	245	1188	756	1629	7.78262794869332	11.1543413001891	3.15764909709909	9.74927539100498	32.0498729202857	16.3123972108803	33.0833415397977
WBGene00008681	132.572989366719	42.1759111796943	47.807614697714	56.714295451012	21.6801096694607	20.2078562990315	11.184476761915	69.8177026737848	17.690814243469	1.98445348282328	0.00329980940755221	0.111933436356672	scrm-4	I	11680913	11682441	-	980	protein_coding	Phospholipid scramblase [Source:UniProtKB/TrEMBL;Acc:O62149]	Scramblase	127	34	106	30	20	24	13	6.0988521876927	2.15622220631719	3.42541271092776	2.50452022539437	1.13197517220002	1.08643630273955	0.553896563984234
WBGene00012659	172.240497996131	174.905984598144	201.603809149794	241.980993924318	362.057831479993	450.46679666591	444.798037377696	197.682821417097	419.107555174533	-1.08684204911094	0.00332783109805208	0.112455512477954	Y39A1A.22	III	10703329	10707024	-	2682	protein_coding	-	SPX	165	141	447	128	334	535	517	2.89531375325122	3.26739027579187	5.27815166149246	3.90463605609581	6.90749652059116	8.84940581541055	8.04902291941296
WBGene00012212	4.17552722414862	0	5.41218279596762	3.78095303006747	62.872318041436	8.41994012459645	30.1120528205403	3.34216576254593	33.8014369955242	-3.28887655709563	0.00333153130198994	0.112455512477954	W02D9.6	I	12560292	12560714	-	423	protein_coding	-	-	4	0	12	2	58	10	35	0.445030818036809	0	0.898408793445526	0.386828970982896	7.60537456121147	1.04876632849169	3.45492855876691
WBGene00018193	32.3603359871518	135.211009370196	138.912691763169	68.0571545412145	184.280932190416	362.899419370107	390.596342300723	93.6352979154329	312.592231287082	-1.73400819973072	0.00337379094998365	0.113603542697249	F39C12.1	X	4834881	4853065	-	15444	protein_coding	-	-	31	109	308	36	170	431	454	0.0944653120454007	0.438639136612737	0.631573703084568	0.190709387792267	0.610551229242823	1.23804542635525	1.22746029948332
WBGene00001893	40.711390435449	28.5307634450873	2.25507616498651	18.9047651503374	0	3.36797604983858	0.860344366301152	22.6004987989651	1.40944013871324	3.95150706063372	0.00339529608449316	0.113987053990271	his-19	V	8895765	8896148	+	384	protein_coding	Histone H2A [Source:UniProtKB/Swiss-Prot;Acc:P09588]	Histone	39	23	5	10	0	4	1	4.7797352898133	3.72252209944772	0.412355598554099	2.13058144174173	0	0.462112663491649	0.108737706871905
WBGene00008408	809.008399678795	533.401229625545	418.542136221496	563.362001480053	272.085376351731	270.280077999546	246.058488762129	581.078441751472	262.807981037802	1.14420261723071	0.00340173389413312	0.113987053990271	D2023.4	V	11825033	11825762	-	592	protein_coding	-	Acetyltransf_1	775	430	928	298	251	321	286	61.6098935485291	45.142688679554	49.6431561675507	41.1835634360456	23.5171666265	24.0548375644572	20.1723140532096
WBGene00010657	481.229512583128	219.562831729585	419.895181920488	402.671497702186	65.040329008382	175.976748604066	168.627495795026	380.839755983847	136.548191135825	1.47818995225108	0.00347492817057997	0.116157064964144	K08D8.3	IV	12903785	12906659	-	1916	protein_coding	-	-	461	177	931	213	60	209	196	11.3233748185845	5.74140832475407	15.38818120099	9.09522532791962	1.73695564001464	4.83915891455973	4.27141689457571
WBGene00000920	0	0	11.2753808249325	1.89047651503374	39.0241974050292	98.5132994577784	12.9051654945173	3.29146433499157	50.1475541191083	-3.79733037895015	0.00349085485415703	0.116406908114893	daf-28	V	19815133	19816451	+	761	protein_coding	-	-	0	0	25	1	36	117	15	0	0	1.04037154957144	0.10750897156752	2.62392142412724	6.82056430530644	0.823034417322172
WBGene00007346	37.5797450173376	37.2140392762008	28.41395967883	18.9047651503374	5.42002741736517	7.5779461121368	6.02241056410806	30.5281272806764	6.34012803120334	2.26858699447835	0.00356971481323202	0.118477678268346	frpr-2	X	12965485	12968731	+	1062	protein_coding	FMRFamide Peptide Receptor family [Source:UniProtKB/TrEMBL;Acc:Q17672]	-	36	30	63	10	5	9	7	1.59532233923365	1.75564785825095	1.87866415070071	0.770379730347294	0.261143048200569	0.375956065213545	0.275223122478042
WBGene00003407	163.889443547833	73.1876105765283	368.930460591793	192.828604533441	382.653935665981	652.545359656225	885.294352923885	199.709029812399	640.164549415364	-1.67645974091044	0.00357015948891691	0.118477678268346	mrp-1	X	576318	587483	-	5311	protein_coding	-	ABC_membrane	157	59	818	102	353	775	1029	1.39121359709294	0.690424800742409	4.87764420158256	1.57127874054115	3.68664555705963	6.47357977099957	8.09003625353739
WBGene00014052	105.432062409753	253.055467078166	92.0071075314496	18.9047651503374	14.0920712851494	39.5737185856033	17.206887326023	117.349850542426	23.6242257322586	2.31068764221027	0.00360765466517073	0.11943418280945	ZK669.2	II	7936592	7938583	-	919	protein_coding	-	-	101	204	204	10	13	47	20	5.17221208895174	13.7960680882971	7.02987772977886	0.89025383419894	0.784622616639186	2.26882735329088	0.908711195621578
WBGene00000908	70.9839628105265	76.9090145041484	87.9479704344739	94.5238257516868	155.012784136644	199.552580952936	220.248157773095	82.5911933752089	191.604507620892	-1.21665390075298	0.00361725530468616	0.119464844259323	daf-12	X	10644409	10666874	+	4108	protein_coding	Nuclear hormone receptor family member daf-12 [Source:UniProtKB/Swiss-Prot;Acc:G5EFF5]	zf-C4	68	62	195	50	143	237	256	0.779020597006498	0.937998032933102	1.50327104283013	0.995792689421648	1.93080575258168	2.55939321318452	2.60208167875748
WBGene00020895	708.795746299228	458.973151073144	288.649749118273	731.614411318055	215.717091211134	179.344724653904	255.522276791442	547.008264452175	216.861364218827	1.33275931742849	0.00365339386220727	0.120369713565355	T28D9.3	II	6485677	6488861	+	2082	protein_coding	Phospholipid phosphatase homolog 1.2 homolog [Source:UniProtKB/Swiss-Prot;Acc:Q10022]	-	679	370	640	387	199	213	297	15.3482728703264	11.0448970448468	9.73491949093711	15.2075622907952	5.30158016528453	4.5385589544079	5.9564447614443
WBGene00019967	161.801679935759	204.677216019105	91.105077065455	92.633349236653	27.1001370868258	27.7858024111683	70.5482380366945	137.554330564243	41.8113925115629	1.71495768335964	0.00371547781678706	0.122123056068715	cyp-33C8	V	3800782	3803531	-	1656	protein_coding	CYtochrome P450 family [Source:UniProtKB/TrEMBL;Acc:O02641]	p450	155	165	202	49	25	33	82	4.40495857255184	6.1924753261134	3.86299505659956	2.42083456568916	0.837360861077912	0.884041617114459	2.06759233936144
WBGene00018946	48.0185630777091	177.386920549891	119.068021511288	68.0571545412145	34.6881754711371	20.2078562990315	33.5534302857449	103.132664920025	29.4831540186378	1.81140821198622	0.00373140860497895	0.1223546650185	F56C3.9	X	1391800	1393991	-	746	protein_coding	-	-	46	143	264	36	32	24	39	2.90194693611268	11.9134592332948	11.2072281927668	3.9481444839997	2.37927221180915	1.42722195266054	2.18291675350355
WBGene00013394	26.0970451509289	54.5805909384279	101.027412191396	79.4000136314169	287.261453120354	95.9873174203995	295.958462007596	65.2762654780423	226.40241084945	-1.790491704351	0.00374930224022311	0.122649383497275	ule-5	X	11883127	11884043	+	636	protein_coding	Uterine Lumin Expressed/locailized [Source:UniProtKB/TrEMBL;Acc:Q9XWT3]	-	25	44	224	42	265	114	344	1.84992173771197	4.29968098115044	11.1538299261728	5.40283293905828	23.1111597657504	7.9518254547997	22.58461655181
WBGene00008856	1195.24466791254	911.74396226692	426.660410415448	1175.87639235098	390.241974050292	335.113616958939	394.037719765928	927.381358236473	373.131103591719	1.3123127881022	0.00378836816653599	0.123633664430175	F15D3.6	I	11572121	11577488	-	958	protein_coding	-	MSF1	1145	735	946	622	360	398	458	56.248434565203	47.6828826971101	31.2722221614105	53.1195319621221	20.8434676801757	18.4304808420553	19.9623360991395
WBGene00000254	1113.82188704164	1075.4857350822	1313.80737372114	1291.19545976804	1988.06605668954	2126.0348814606	3295.11892293341	1198.57761390326	2469.73995369452	-1.04307610226072	0.00385769819537462	0.125598627769975	bli-4	I	6342231	6356678	+	6905	protein_coding	Endoprotease bli-4 [Source:UniProtKB/Swiss-Prot;Acc:P51559]	Peptidase_S8	1067	867	2913	683	1834	2525	3830	7.27229016812278	7.80361954176198	13.3601064068885	8.09256851395348	14.7322347320676	16.2224633787655	23.1604229182691
WBGene00004218	91.8615989312697	29.7712314209607	126.284265239245	175.814315898137	292.681480537719	298.907874423174	424.149772586468	105.932852872403	338.579709182454	-1.67996978234538	0.00387349671376711	0.125759968575045	ptr-3	II	362495	367555	-	3000	protein_coding	PaTched Related family [Source:UniProtKB/TrEMBL;Acc:O16530]	-	88	24	280	93	270	355	493	1.38048559755018	0.497199473456669	2.95576493043578	2.53624414824936	4.99201050940208	5.24959985726514	6.86178425444469
WBGene00001745	112.739235052013	81.8708864076418	131.696448035212	323.271484070769	365.309847930412	434.468910429177	670.208261348597	162.394513391409	489.995673236062	-1.60084552768725	0.00388091683447532	0.125759968575045	gsa-1	I	1068484	1075010	+	2312	protein_coding	G protein, Subunit Alpha [Source:UniProtKB/TrEMBL;Acc:Q7KPV0]	G-alpha	108	66	292	171	337	516	779	2.19839834463598	1.77417632180689	3.99970662237664	6.05114618471147	8.08490744746492	9.90104364131589	14.0689284960355
WBGene00004167	668.084355863779	628.917263767794	968.329705245207	1132.39543250521	1398.36707368021	2290.22371389023	1998.57996291758	849.431689345497	1895.72358349601	-1.15876193726681	0.00396037998373657	0.127631438536716	pqn-87	II	12209228	12225086	-	5267	protein_coding	Prion-like-(Q/N-rich)-domain-bearing protein [Source:UniProtKB/TrEMBL;Acc:G2HK03]	MATH	640	507	2147	599	1290	2720	2323	5.71856574230705	5.98253590854688	12.9092746731243	9.30449631485982	13.584991576754	22.9099788667058	18.4160839446287
WBGene00016912	102.300416991641	28.5307634450873	373.440612921766	66.1666780261807	1285.63050339902	556.558042235825	252.080899326238	142.609617846169	698.089814987027	-2.28349296006799	0.00396806136463653	0.127631438536716	clec-86	X	7139875	7140566	+	599	protein_coding	C-type LECtin [Source:UniProtKB/TrEMBL;Acc:Q18821]	Lectin_C	98	23	828	35	1186	661	293	7.69962751706923	2.38639146275112	43.7760558502413	4.78046987930032	109.822379227432	48.9546263347681	20.4245356854287
WBGene00002244	249.48775164288	336.166821461681	709.897976737753	550.128665874817	886.716485480942	1620.83847398482	1114.14595435999	461.420303929283	1207.23363794192	-1.38681892845877	0.00397353172749925	0.127631438536716	laf-1	III	2769358	2779053	-	3655	protein_coding	ATP-dependent RNA helicase laf-1 [Source:UniProtKB/Swiss-Prot;Acc:D0PV95]	DEAD	239	271	1574	291	818	1925	1295	3.0773789747652	4.60810729503274	13.6379929661108	6.5138082797808	12.4136330648758	23.3648208517802	14.7942782142985
WBGene00001595	311.076778199072	272.902954692139	1099.57513804742	697.585834047448	1581.56400038716	2921.71922323497	1167.48730507066	595.28517624652	1890.2568428976	-1.66595233575787	0.00397590954563106	0.127631438536716	gld-1	I	7695661	7698227	+	2244	protein_coding	Female germline-specific tumor suppressor gld-1 [Source:UniProtKB/Swiss-Prot;Acc:Q17339]	KH_1	298	220	2438	369	1459	3470	1357	6.24976768458243	6.09313080216506	34.4067747345418	13.4534254888163	36.0632963617431	68.6002542167283	25.2504073968214
WBGene00010972	92.9054807373068	105.439777949236	43.297462367741	34.0285772706072	6.5040329008382	23.5758323488701	18.9275760586253	68.9178245812227	16.3358137694445	2.06866112452107	0.00398500715733284	0.127631438536716	R01H10.4	III	10254800	10257221	+	936	protein_coding	-	-	89	85	96	18	6	28	22	4.47491324963455	5.6439576981593	3.24809333014921	1.5733524492862	0.355556304088467	1.32709277720679	0.981427508177194
WBGene00004124	69.9400810044894	75.668546528275	73.0644677455629	79.4000136314169	133.332674467183	172.608772554227	221.968846505697	74.518277227436	175.970097842369	-1.24271261072813	0.00401451123158194	0.128278071186419	pqn-37	X	3247045	3250529	-	1880	protein_coding	Prion-like-(Q/N-rich)-domain-bearing protein [Source:UniProtKB/TrEMBL;Acc:Q95ZT9]	-	67	61	162	42	123	205	258	1.67720989547622	2.01656701335484	2.72891671009078	1.82776688789419	3.62894381002634	4.8374346901679	5.73024579532626
WBGene00008194	995.863242959446	921.667706073907	1073.86726976658	1145.62876811044	1648.77234036248	1991.31583946706	2487.25556297663	1034.25674672759	2042.44791426872	-0.981977639235514	0.00402842302673975	0.128424634083935	C49C3.4	IV	17320795	17328662	+	4733	protein_coding	-	-	954	743	2381	606	1521	2365	2891	9.48598280013786	9.75647603999327	15.9314757312659	10.4752762268977	17.8248420893503	22.1673482187078	25.5048622137342
WBGene00003876	104.388180603716	50.8591870108078	116.812945346301	113.428590902024	201.625019925984	223.970407314265	323.489481729233	96.3722259657121	249.694969656494	-1.37236604057066	0.00405268921352963	0.128899851844642	pept-2	IV	10790598	10794597	+	2619	protein_coding	Peptide transporter family 2 [Source:UniProtKB/Swiss-Prot;Acc:Q17758]	-	100	41	259	60	186	266	376	1.79694574293213	0.972946659589702	3.13182423900698	1.87432594187589	3.93922173326879	4.50573080371239	5.99464874722914
WBGene00044206	89.7738353191953	116.603989732096	36.0812186397841	54.8238189359783	418.426116620591	75.779461121368	326.930859194438	74.3207156567634	273.712145645466	-1.88298553286999	0.00406775616737586	0.12908096298871	T26H5.9	V	15444916	15445420	+	352	protein_coding	-	-	86	94	80	29	386	90	380	11.498104473397	16.5968574236246	7.19747953839881	6.74038492478294	60.8243704744067	11.3427653766132	45.0767221214443
WBGene00004083	94.9932443493811	58.301994866048	94.2621836964361	90.7428727216193	204.877036376403	149.874934217817	277.891230315272	84.5750739083711	210.881066969831	-1.3163850701454	0.00408571718218385	0.129352866742611	pph-1	V	10702549	10704906	+	1490	protein_coding	Serine/threonine-protein phosphatase [Source:UniProtKB/TrEMBL;Acc:G5EC18]	Metallophos	91	47	209	48	189	178	323	2.87425692595485	1.96043416547512	4.4421491164507	2.63562933786467	7.03571950989555	5.29971892197671	9.05164782465511
WBGene00009785	182.679316056502	158.77990091179	139.814722229164	109.647637871957	57.4522906240708	44.6256826603612	74.8499598682002	147.730394267353	58.9759777175441	1.32705322984892	0.00416048483546232	0.131417883380704	F46C5.10	II	8817593	8818426	-	619	protein_coding	-	-	175	128	310	58	53	53	87	13.3050913995052	12.8516826741627	15.8600356871987	7.66596282237026	4.74917531858392	3.79843171542086	5.86867416991374
WBGene00011511	839.280972053873	458.973151073144	718.016250931704	1172.09543932092	1593.48806070536	1607.36656978546	2508.76417213416	797.091453344909	1903.20626754166	-1.25672795541594	0.0041865652784823	0.131767821419015	gpcp-2	II	8067990	8073372	-	2634	protein_coding	Putative glycerophosphocholine phosphodiesterase GPCPD1 homolog 2 [Source:UniProtKB/Swiss-Prot;Acc:Q10003]	-	804	370	1592	620	1470	1909	2916	14.3651690364251	8.73024891699732	19.1408142257312	19.2577384073604	30.955266383283	32.1520938352823	46.2256624311216
WBGene00018885	2493.83363462276	1904.11834296561	562.415995547635	1797.84316579708	694.847514906215	346.059539120914	697.739281070234	1689.55278473327	579.548778365788	1.54339197906574	0.00419069893853679	0.131767821419015	drd-5	X	8344700	8346408	-	1238	protein_coding	Dietary restriction down regulated [Source:UniProtKB/TrEMBL;Acc:Q20840]	adh_short	2389	1535	1247	951	641	411	811	90.8167524383366	77.0598941595302	31.8991362934464	62.8476779661562	28.7190696152103	14.7278814626224	27.3534181137933
WBGene00014115	92.9054807373068	39.6949752279475	196.191626353826	122.880973477193	260.161316033528	493.408491301352	309.723971868415	112.918263949068	354.431259734432	-1.64478538482253	0.00421285880568821	0.131909381388778	gld-4	I	9118115	9122398	+	3175	protein_coding	Poly(A) RNA polymerase gld-4 [Source:UniProtKB/Swiss-Prot;Acc:G5EFL0]	NTP_transf_2	89	32	435	65	240	586	360	1.31921852020722	0.626393037425725	4.33889002724262	1.67493898538185	4.19276473230621	8.18790866059408	4.73445688125107
WBGene00008987	302.725723750775	466.415958928384	335.555333349993	194.719081048475	118.156597698561	173.450766566687	91.1965028279221	324.854024269407	127.601289031057	1.34932729003642	0.00421435723286831	0.131909381388778	F20G2.3	V	13765926	13768552	-	1371	protein_coding	-	-	290	376	744	103	109	206	106	9.95476485203781	17.0447667778727	17.1857542063475	6.1465176647534	4.40983179775368	6.66574765369136	3.22834399745735
WBGene00016562	363.27086850093	414.316303941703	459.133507191253	310.038148465533	105.148531896884	202.078562990315	196.158515516663	386.689707024855	167.795203467954	1.20448661078228	0.00422400652896257	0.131911605253679	C41D11.3	I	4428467	4444342	-	3324	protein_coding	-	-	348	334	1018	164	97	240	228	4.92706953506998	6.24490915066665	9.69884186173164	4.03656729467892	1.61861552150021	3.2030913859349	2.86408053912426
WBGene00006579	223.390706491951	228.246107560698	387.87310037768	323.271484070769	484.550451112446	776.318479487792	713.225479663655	290.695349625274	658.031470087965	-1.17765133655488	0.00423538974579241	0.131967845201477	tlk-1	III	9699876	9710268	+	3871	protein_coding	Serine/threonine-protein kinase tousled-like 1 [Source:UniProtKB/Swiss-Prot;Acc:P34314]	Pkinase	214	184	860	171	447	922	829	2.6017230502666	2.95416892004737	7.03571753379	3.61411779360706	6.40497344270137	10.5663952650408	8.94216653442902
WBGene00019268	65.7645537803408	94.2755661663754	85.6928942694873	39.7000068157084	17.3440877355685	19.3658622865718	29.2517084542392	71.358255257978	21.9872194921265	1.70290319588724	0.00425838780744522	0.132384913959674	H41C03.1	II	5854422	5857172	+	1425	protein_coding	-	-	63	76	190	21	16	23	34	2.08063618769525	3.31466315637779	4.22252132919397	1.20568482429511	0.622784936845484	0.716031411220745	0.996266316434801
WBGene00018217	339.261586962075	333.685885509934	181.308123664915	258.995282559622	83.4684222274236	78.305443158747	161.744740864617	278.312719674137	107.839535416929	1.3654225833208	0.00427446160525376	0.132585327089087	F40A3.2	V	7878914	7881403	+	839	protein_coding	-	-	325	269	402	137	77	93	188	18.2302180302772	19.9264985637431	15.1738996513943	13.359431285715	5.09051528570998	4.91745156096954	9.35636774075872
WBGene00195068	44.8869176595977	83.1113543835152	109.596701618344	111.53811438699	318.697612141072	267.754095962167	144.537853538594	87.2832720121119	243.663187213944	-1.48160829927971	0.00433133690095157	0.134047577078438	Y48G8AL.16	I	1215045	1217263	-	171	protein_coding	-	-	43	67	243	59	294	318	168	11.8343063585841	24.3511438023369	45.0031878506199	28.2283351719887	95.3639434544647	82.499271292825	41.0227306767271
WBGene00050875	102.300416991641	150.096625080677	181.308123664915	132.333356052361	15.1760767686225	79.9894311836662	25.8103309890346	141.509630447399	40.3252796471078	1.8073021082632	0.00436765064521653	0.134868351313727	bah-1	I	11465142	11467612	+	1495	protein_coding	Biofilm Absent on Head (After Yersinia exposure) [Source:UniProtKB/TrEMBL;Acc:Q9XXM0]	-	98	121	402	70	14	95	30	3.08500125934747	5.0301953418275	8.5156533829564	3.83077118087076	0.519421383364022	2.81904180002933	0.837898584056418
WBGene00013891	340.305468768113	205.917683994978	568.730208809598	355.409584826342	63.956323524909	216.392461202129	76.5706486008025	367.590736599758	118.973144442613	1.62732599556523	0.00440575175549037	0.135740521647905	ZC434.3	I	10334661	10335739	-	932	protein_coding	-	-	326	166	1261	188	59	257	89	16.4616040090236	11.0696234701994	42.8481711060643	16.503319253457	3.51130925196379	12.2330940275386	3.98736037559466
WBGene00007018	124.221934918421	114.123053780349	478.07614697714	209.842893168745	83.4684222274236	55.5716048223365	74.8499598682002	231.566007211164	71.2966623059868	1.7047905337475	0.00454030861498556	0.139573951441029	mdt-18	I	6492722	6494754	-	1351	protein_coding	Mediator of RNA polymerase II transcription subunit 18 [Source:UniProtKB/Swiss-Prot;Acc:Q966M5]	-	119	92	1060	111	77	66	87	4.14535830635064	4.23226790877253	24.8475533435174	6.72197656349368	3.16131926329435	2.16724340183796	2.68890400531207
WBGene00044989	96.0371261554183	161.260836863537	257.078682808462	230.638134834116	311.109573756761	541.402150011551	609.984155707517	186.253695165383	487.498626491943	-1.38798170307526	0.00458868305794975	0.140204602582835	Y37A1B.17	IV	13964359	13979847	-	5099	protein_coding	-	RhoGEF	92	130	570	122	287	643	709	0.849128226844501	1.5845246996805	3.54016055742385	1.95751087238119	3.12197820095094	5.59429113395029	5.80594099276669
WBGene00000977	317.340069035295	204.677216019105	452.368278696294	313.8191014956	100.812509962992	176.818742616525	117.006833816957	322.051166311573	131.546028798825	1.29270795760787	0.00459080789240151	0.140204602582835	dhs-14	V	2763981	2765274	-	958	protein_coding	DeHydrogenases, Short chain [Source:UniProtKB/TrEMBL;Acc:Q9N5G3]	-	304	165	1003	166	93	210	136	14.9340821902373	10.7043206054737	33.156489247246	14.1765953468043	5.38456248404539	9.72462556992865	5.92768058839078
WBGene00000133	11.4826998664087	29.7712314209607	12.1774112909272	37.8095303006747	1.08400548347303	0	5.16206619780691	22.8102182197428	2.08202389375998	3.42501928866201	0.00459136478106726	0.140204602582835	amt-1	X	4571448	4573914	+	1728	protein_coding	Putative ammonium transporter 1 [Source:UniProtKB/Swiss-Prot;Acc:P54145]	Ammonium_transp	11	24	27	20	1	0	6	0.299584548079466	0.863193530306717	0.494826718264918	0.946925085218549	0.0320988330079866	0	0.14498360916254
WBGene00018237	10825.0543286053	7194.71426006549	5114.9637574224	17486.907764062	20965.7500558519	20349.3112931247	42890.7476932113	10155.4100275388	28068.6030140627	-1.46685032074257	0.00460878964683302	0.140425334106602	irg-7	X	3235768	3243624	-	6797	protein_coding	-	VWA	10370	5800	11341	9250	19341	24168	49853	71.8012407542534	53.0336351708232	52.8405337587047	111.340669134422	157.8318461778	157.740257425563	306.256575822138
WBGene00016422	386.236268233747	470.137362856004	456.878431026267	593.609625720593	91.0564606117348	212.18249113983	265.846409187056	476.715421959153	189.695120312874	1.32684126322762	0.00466732237562532	0.141452392224554	noah-1	I	5874422	5878954	-	3786	protein_coding	NOmpA Homolog (Drosophila nompA: no mechanoreceptor potential A) [Source:UniProtKB/TrEMBL;Acc:Q8T3B7]	PAN_1	370	379	1013	314	84	252	309	4.59929829179483	6.2215597081378	8.47348277827554	6.78544606232043	1.23064178784344	2.95283400823824	3.40791900332614
WBGene00000882	3462.55595062524	2487.13829162609	1023.80457890388	3338.58152554958	1181.56597698561	778.844461525171	1035.85461702659	2578.0200866762	998.755018512455	1.36773442112112	0.00466904589497534	0.141452392224554	cyn-6	III	773403	774159	+	711	protein_coding	Peptidyl-prolyl cis-trans isomerase 6 [Source:UniProtKB/Swiss-Prot;Acc:P52014]	Pro_isomerase	3317	2005	2270	1766	1090	925	1204	219.556517408609	175.261066153414	101.108896806649	203.212520566597	85.0334654672335	57.7153368749064	70.7079556179031
WBGene00006418	15.6582270905573	0	13.0794417569218	15.1238121202699	53.1162686901787	88.4093713082627	47.3189401465634	10.9653702419372	62.9481933816682	-2.5204712475634	0.00467331095426752	0.141452392224554	tag-38	V	9144630	9146899	-	1759	protein_coding	Sphingosine Phosphate Lyase [Source:UniProtKB/TrEMBL;Acc:Q17456]	-	15	0	29	8	49	105	55	0.401324693070431	0	0.522113922171511	0.372094723651541	1.54512358638559	2.64814988515965	1.30559429740457
WBGene00020394	3.13164541811147	0	7.66725896095413	9.45238257516868	49.8642522397596	7.5779461121368	74.8499598682002	5.06282173855857	44.0973860733655	-3.12911459573397	0.00469002135330817	0.141646872977544	T10B5.8	V	1842044	1844807	+	1493	protein_coding	-	Oxidored_FMN	3	0	17	5	46	9	87	0.094565322854774	0	0.360597099445567	0.273993058817423	1.70895648904142	0.267424876930198	2.43316095859116
WBGene00009429	571.003347902324	178.627388525764	108.243655919352	536.895330269581	1100.26556572513	684.541132129691	1773.16973894667	348.692430654255	1185.9921456005	-1.76854273521964	0.0047258904124377	0.142358402843944	irg-5	V	13737007	13738474	-	1120	protein_coding	Infection Response protein [Source:UniProtKB/TrEMBL;Acc:O02357]	-	547	144	240	284	1015	813	2061	22.9847490420033	7.99070582341075	6.78619499334745	20.7457758670167	50.2667724905071	32.2026510358895	76.837170467313
WBGene00001399	5078.48498637076	4274.6526448596	1964.17133970325	3561.65775432356	1771.26495999494	1044.91456946242	1837.69556641926	3719.74168131429	1551.29169862554	1.26164063668711	0.0047342541753214	0.142358402843944	fat-7	V	7151353	7153146	-	1126	protein_coding	Delta(9)-fatty-acid desaturase fat-7 [Source:UniProtKB/Swiss-Prot;Acc:G5EGH6]	-	4865	3446	4355	1884	1634	1241	2136	203.336300018619	190.203084539485	122.484993707636	136.890046848731	80.4908740118709	48.8936538878696	79.2089492729142
WBGene00006983	731.761146032046	615.272116033187	306.239343205168	353.519108311308	169.104855421793	121.247137794189	276.17054158267	501.697928395427	188.840844932884	1.40933895059894	0.00476662753454653	0.143019595655283	zig-6	X	5186921	5189077	-	938	protein_coding	Zwei Ig domain protein zig-6 [Source:UniProtKB/Swiss-Prot;Acc:Q22125]	ig	701	496	679	187	156	144	321	35.1710749618147	32.8639310813577	22.9245094551389	16.3105322141354	9.22475289583896	6.81049622612853	14.2893866736231
WBGene00235374	26.0970451509289	12.4046797587336	15.7855331549056	13.2333356052361	1.08400548347303	0.841994012459645	3.44137746520461	16.880148417451	1.78912565371243	3.22729177512215	0.00481886997382213	0.144272776694518	R11E3.19	IV	4775242	4776096	-	432	protein_coding	-	-	25	10	35	7	1	1	4	2.72349589163151	1.43865588384453	2.56576816878106	1.32569511930597	0.128395332031947	0.102691702998144	0.386622957766773
WBGene00003763	36.5358632113004	62.023398793668	64.4951783186142	28.357147725506	230.893167979756	85.8833892708838	129.051654945173	47.8528970122722	148.609404065271	-1.62033839927231	0.00483085886961361	0.144317979072275	nlp-25	V	19607511	19608346	+	264	protein_coding	Neuropeptide-Like Protein [Source:UniProtKB/TrEMBL;Acc:Q9XWP3]	-	35	50	143	15	213	102	150	6.23928149719219	11.7708208678189	17.1539928998505	4.64854132743651	44.7516093645894	17.1401787913266	23.7245905902338
WBGene00043980	4.17552722414862	18.6070196381004	17.5895940868948	5.6714295451012	56.3682851405978	31.1537784610069	80.8723704323083	11.5108926235613	56.1314780113043	-2.25279639350727	0.00486357649900511	0.144980899446533	F11D5.7	X	3304026	3306939	+	1865	protein_coding	-	Sugar_tr	4	15	39	3	52	37	94	0.100937284734354	0.499865422376008	0.662245302299859	0.131604816133323	1.54652693767595	0.880120204140664	2.10455563927522
WBGene00004237	1168.10374095558	599.146032346833	759.058637134459	903.647774186125	1292.13453629986	2141.19077368488	2322.06944464681	857.489046155749	1918.46491821051	-1.16205979206038	0.00492028803106694	0.145625349742037	ptr-23	I	14909240	14913083	+	3300	protein_coding	PaTched Related family [Source:UniProtKB/TrEMBL;Acc:G5EE13]	-	1119	483	1683	478	1192	2543	2699	15.9582994179613	9.09649036665042	16.1511440841669	11.8506813574115	20.0352745023814	34.1862546402695	34.1507573349552
WBGene00008656	35.4919814052633	44.656847131441	23.0017768828624	39.7000068157084	1.08400548347303	13.4719041993543	2.58103309890346	35.7126530588188	5.71231426057694	2.61677429546058	0.00492456950484248	0.145625349742037	lron-5	III	4623052	4626158	+	2044	protein_coding	ELRR (Extracellular Leucine-Rich Repeat) ONly [Source:UniProtKB/TrEMBL;Acc:Q19312]	-	34	36	51	21	1	16	3	0.782831852373457	1.09461723608366	0.790173389636347	0.840558157837835	0.027136391114384	0.347262745167893	0.0612846567105844
WBGene00007806	1527.19908223236	1001.0576565298	302.63122134119	1531.28597717733	447.694264674363	311.537784610069	353.601534549773	1090.54348432017	370.944527944735	1.55502810645729	0.00494497474709907	0.145625349742037	clec-230	V	15347847	15349144	-	619	protein_coding	C-type LECtin [Source:UniProtKB/TrEMBL;Acc:O45272]	-	1463	807	671	810	413	370	411	111.230564099863	81.0258431097601	34.3293030519688	107.059135967585	37.0077246523615	26.5173534850135	27.7244262509718
WBGene00012386	203.556952177245	184.829728405131	400.501526901604	236.309564379217	360.97382599652	910.195527468876	720.968578960365	256.299442965799	664.045977475254	-1.37060128415952	0.00494832613645441	0.145625349742037	agef-1	I	13603885	13626225	-	5355	protein_coding	Arf-1 Guanine nucleotide Exchange Factor homolog [Source:UniProtKB/TrEMBL;Acc:G5EFH7]	Sec7	195	149	888	125	333	1081	838	1.71374262491906	1.72928855147161	5.25153913210679	1.90976487775169	3.44919493646829	8.95540686582808	6.53425287950029
WBGene00016877	1819.48598792276	1436.46191606135	676.97386472895	1763.81458852647	410.83807823628	823.470144185532	430.172183150576	1424.18408930988	554.826801857463	1.35904564509483	0.00496217665397552	0.145625349742037	C52D10.3	IV	17176477	17189805	+	2052	protein_coding	-	-	1743	1158	1501	933	379	978	500	39.9751860135893	35.072916073515	23.1652211809947	37.199204400375	10.2445959663385	21.1436811646706	10.1742883622835
WBGene00022455	403.982258936379	338.647757413427	194.387565421837	417.795309822455	138.752701884548	174.292760579146	111.84476761915	338.703222898525	141.630076694282	1.25474448669746	0.00497272453498262	0.145625349742037	tyms-1	I	5138256	5139382	+	1027	protein_coding	Thymidylate synthase [Source:UniProtKB/TrEMBL;Acc:Q9N588]	-	387	273	431	221	128	207	130	17.7341747671479	16.5208685800475	13.2904578350725	17.6056147489747	6.9130947225302	8.94167755492313	5.28547840997614
WBGene00018898	35.4919814052633	147.61568912893	453.721324395286	132.333356052361	460.702330476039	1136.69191682052	697.739281070234	192.29058774546	765.044509455598	-1.98736350952732	0.00497640855130199	0.145625349742037	F55F10.1	IV	4360837	4386533	+	13384	protein_coding	Midasin [Source:UniProtKB/TrEMBL;Acc:O61851]	AAA_5	34	119	1006	70	425	1350	811	0.119553818458708	0.552588326932752	2.38037383657864	0.427899201688716	1.7613107412631	4.47473111091734	2.53015030072296
WBGene00000992	301.681841944738	573.096204853493	158.75736201505	298.69528937533	131.164663500237	107.775233594835	131.632688044076	333.057674547153	123.524195046383	1.42937201365133	0.00497917385258151	0.145625349742037	dhs-29	X	7661891	7664919	-	1394	protein_coding	DeHydrogenases, Short chain [Source:UniProtKB/TrEMBL;Acc:Q19843]	adh_short	289	462	352	158	121	128	153	9.75675796494723	20.5977543702458	7.99674053735443	9.27307297226359	4.81454863412762	4.07348666354762	4.582896523772
WBGene00013189	584.573811380807	389.506944424235	438.837821706375	705.147740107583	918.15264450166	1153.53179706971	1314.60619170816	529.51657940475	1128.76354442651	-1.09392529184042	0.00498036158353903	0.145625349742037	Y54E2A.4	II	14754622	14778149	+	6516	protein_coding	-	Sec63	560	314	973	373	847	1370	1528	4.04461710315221	2.99494771841226	4.72895171881415	4.68335544910301	7.21000085509782	9.32735689110216	9.79160021217066
WBGene00001736	384.148504621673	73.1876105765283	122.676143375266	500.97627648394	1080.75346702261	927.035407718069	749.359943048303	270.247133764352	919.049605929662	-1.76946497358189	0.00502276883039838	0.146329376295729	grl-27	V	3575055	3575874	-	506	protein_coding	GRound-Like (Grd related) [Source:UniProtKB/TrEMBL;Acc:Q9N5U2]	-	368	59	272	265	997	1101	871	34.22691564174	7.2467314560137	17.0236037777781	42.8474244094148	109.289294639303	96.5285772340185	71.8751944490214
WBGene00002583	107.519826021827	171.184580670524	407.266755396564	215.514322713846	473.710396277716	635.705479407032	745.918565583099	225.37137120069	618.444813755949	-1.45245111103593	0.00502568944146672	0.146329376295729	let-363	I	5245743	5263413	+	8549	protein_coding	Target of rapamycin homolog [Source:UniProtKB/Swiss-Prot;Acc:Q95Q95]	PI3_PI4_kinase	103	138	903	114	437	755	867	0.567012156715573	1.00323908259768	3.34507260521303	1.09098529879151	2.83530054536425	3.91787645922035	4.23462712287397
WBGene00001396	4382.21582174398	3359.18727866506	3643.7520673852	2926.45764527222	1674.78847196584	1858.28078549844	2052.78165799455	3577.90320326662	1861.95030515294	0.942428583778604	0.00505274132045144	0.146671733258366	fat-4	IV	9799429	9802638	+	1943	protein_coding	Delta(5) fatty acid desaturase fat-4 [Source:UniProtKB/Swiss-Prot;Acc:G5EG11]	-	4198	2708	8079	1548	1545	2207	2386	101.681067325288	86.6196715208865	131.679425444769	65.1819756859198	44.1050851319621	50.3904962631512	51.2753971904294
WBGene00015135	53.2379721078949	48.3782510590611	41.4934014357518	24.5761946954386	10.8400548347303	14.313898211814	7.74309929671037	41.9214548245366	10.9656841144182	1.94088288557931	0.00506226795747375	0.146671733258366	cyp-23A1	II	4512211	4516115	+	1701	protein_coding	CYtochrome P450 family [Source:UniProtKB/TrEMBL;Acc:Q27465]	p450	51	39	92	13	10	17	9	1.41103025242623	1.42495439923649	1.71283933988468	0.625271167382407	0.326083382938277	0.443367352626909	0.220927404438156
WBGene00013139	456.176349238237	522.237017842685	454.62335486128	466.947699213333	231.977173463229	254.282191762813	253.80158805884	474.996105288884	246.686984428294	0.944690493299384	0.00506939769321685	0.146671733258366	Y53C12A.3	II	9704882	9706240	-	978	protein_coding	-	-	437	421	1008	247	214	302	295	21.0287299961457	26.7537037736781	32.6403489250577	20.6627186693579	12.1369035334247	13.6989471778629	12.5948951272489
WBGene00000528	94.9932443493811	192.272536260371	132.598478501207	217.40479922888	286.177447636881	463.096706852805	405.222196527843	159.31726458496	384.832117005843	-1.27858011286821	0.0051150748644744	0.147683041999039	clh-1	II	11846508	11854743	-	3073	protein_coding	Chloride channel protein [Source:UniProtKB/TrEMBL;Acc:G5EDQ0]	Voltage_CLC	91	155	294	115	264	550	471	1.39363580204124	3.13479980417278	3.02982737743986	3.06171417075545	4.76512555404472	7.93997677590598	6.39984920783607
WBGene00000366	144.055689233127	100.477906045742	338.712439980974	255.214329529554	385.9059521164	708.116964478561	636.654831062853	209.615091197349	576.892582552605	-1.45863541717751	0.00513811073603384	0.147907316370041	cbp-1	III	9766516	9774825	+	7125	protein_coding	-	KIX	138	81	751	135	356	841	740	0.911516806037918	0.706546620175267	3.33801422971018	1.55016620266514	2.7713929689624	5.23636884205779	4.33668867153972
WBGene00001091	9.3949362543344	24.8093595174672	50.9647213286951	26.4666712104723	60.7043070744899	117.87916174435	137.655098608184	27.9089220777423	105.412855809008	-1.89969059917579	0.00514432214211805	0.147907316370041	drh-2	IV	6613918	6618498	-	3100	pseudogene	-	Helicase_C	9	20	113	14	56	140	160	0.13663163905372	0.400967317303765	1.15438284725545	0.369484059058179	1.00198060403769	2.00348199913799	2.15511119684189
WBGene00004760	140.924043815016	295.23137825786	577.299498236546	289.242906800161	547.422769153882	1284.88286301342	964.446034623591	325.674456777396	932.250555596964	-1.51489218426611	0.00520462687411743	0.149070748611292	sel-2	III	4596134	4612384	-	7883	protein_coding	Putative neurobeachin homolog [Source:UniProtKB/Swiss-Prot;Acc:Q19317]	Beach	135	238	1280	153	505	1526	1121	0.805958545731066	1.87640293483901	5.14223071930256	1.58792237555766	3.55330783154757	8.58780372331253	5.93779883938954
WBGene00001795	80.3788990648609	90.5541622387553	303.984267040181	102.085731811822	308.941562789815	386.475251718977	665.906539517092	144.250765038905	453.774451341961	-1.64519529002989	0.00521095178751917	0.149070748611292	gtl-1	IV	11248884	11259535	-	5275	protein_coding	GTL-1; Gon-Two Like (TRP subfamily) [Source:UniProtKB/TrEMBL;Acc:G5ECM4]	-	77	73	674	54	285	459	774	0.6869715058899	0.860084397211773	4.04641617423233	0.837530554994438	2.99678356014659	3.86019571641631	6.12674621528723
WBGene00008334	334.04217793189	115.363521756223	168.228681907994	185.266698473306	62.872318041436	58.0975868597155	98.0792577583313	200.725270017353	73.0163875531609	1.45855271978378	0.00521725971758953	0.149070748611292	sdz-8	V	11515084	11516191	-	835	protein_coding	SKN-1 Dependent Zygotic transcript [Source:UniProtKB/TrEMBL;Acc:P90780]	adh_short	320	93	373	98	58	69	114	18.035739978881	6.922088477765	14.1467106807427	9.60216057672155	3.85278256214665	3.66590932092058	5.7007207856581
WBGene00003598	68.8961991984522	75.668546528275	241.293149653556	185.266698473306	278.58940925257	558.242030260744	444.798037377696	142.781148463397	427.209825630337	-1.57902117991753	0.00524321679642925	0.149359791739279	nhl-2	III	4894647	4899085	-	3735	protein_coding	NHL (Ring finger b-box coiled coil) domain containing [Source:UniProtKB/TrEMBL;Acc:Q19818]	NHL	66	61	535	98	257	663	517	0.831617829849506	1.01503239226428	4.53624279341119	2.14666775945448	3.81658991794239	7.87484519569384	5.77978031321702
WBGene00000221	4319.58291338175	3217.7739294155	1169.933514395	3951.09591642051	1166.38990021698	1175.42364139366	1380.85270791335	3164.59656840319	1240.88874984133	1.35027327384	0.00524906616336125	0.149359791739279	atf-5	X	14808846	14810849	-	1073	protein_coding	ATF (cAMP-dependent transcription factor) family [Source:UniProtKB/TrEMBL;Acc:Q22156]	bZIP_1	4138	2594	2594	2090	1076	1396	1605	181.49356316178	150.24876912239	76.5602539230836	159.358755068429	55.6218629814294	57.7171395251602	62.4578038204031
WBGene00004340	1095.03201453298	818.708864076418	884.891887140706	673.00963935201	528.994675934841	377.213317581921	344.137746520461	867.910601275527	416.781913345741	1.05959477019342	0.00528878633914365	0.150179722603477	rfc-4	III	6972210	6973717	+	1157	protein_coding	Replication factor C subunit 4 [Source:UniProtKB/Swiss-Prot;Acc:P53016]	AAA	1049	660	1962	356	488	448	400	42.6690124881199	35.452857873963	53.7030262394894	25.1736391885793	23.3948058060906	17.1776503296879	14.435705942545
WBGene00010899	69.9400810044894	48.3782510590611	174.542895169956	92.633349236653	227.641151529337	311.537784610069	277.891230315272	96.3736441175398	272.356722151559	-1.48939949623408	0.00532518031151239	0.150681898789625	M28.8	II	10628263	10633216	+	2649	protein_coding	-	-	67	39	387	49	210	370	323	1.19031883861657	0.91500469350746	4.62660179614402	1.51336430380568	4.39714024988229	6.19639177320626	5.09133833851873
WBGene00000138	231.741760940248	195.993940187991	187.622336926878	347.847678766207	483.466445628973	461.412718827885	646.978963458466	240.801429205331	530.619375971775	-1.14493970488198	0.00533782892751671	0.150681898789625	amx-2	I	12759545	12764960	-	2369	protein_coding	AMine oXidase family [Source:UniProtKB/TrEMBL;Acc:Q9XXU5]	Amino_oxidase	222	158	416	184	446	548	752	4.4102009285104	4.14507792349903	5.56110871552773	6.35451086313651	10.4424590178384	10.2620612076693	13.2545251743294
WBGene00009503	191.030370504799	270.422018740393	53.2197974936816	143.676215142564	24.9321261198798	48.8356527226594	68.8275493040922	164.587100470359	47.5317760488771	1.78593383833417	0.00533929470006805	0.150681898789625	F37A8.5	III	3956624	3958161	+	1100	protein_coding	Protein yippee-like F37A8.5 [Source:UniProtKB/Swiss-Prot;Acc:Q9U3G6]	-	183	218	118	76	23	58	80	7.82940695304803	12.3169869560857	3.39721034212424	5.6526262541628	1.15976001733584	2.33913028211046	3.03674759554993
WBGene00018374	103.344298797678	86.8327583111353	198.89771775181	213.623846198812	282.925431186462	442.888850553773	429.311838784275	150.674655264859	385.042040174837	-1.35480325304394	0.00538422382093666	0.151395350423176	tag-343	X	16665116	16674732	-	3311	protein_coding	-	-	99	70	441	113	261	526	499	1.40716970453998	1.3139520968728	4.21805777599186	2.79221352824093	4.37234384695441	7.04767171720759	6.29292794925006
WBGene00018886	24.0092815388546	29.7712314209607	22.0997464168678	32.1381007555735	79.1324002935315	75.779461121368	68.8275493040922	27.0045900330641	74.5798035729972	-1.4807644101167	0.00538656126251496	0.151395350423176	npr-28	X	8348537	8351059	-	2183	protein_coding	NeuroPeptide Receptor family [Source:UniProtKB/TrEMBL;Acc:Q20841]	7tm_1	23	24	49	17	73	90	80	0.495843429761808	0.683279166454424	0.710845894859727	0.637124858071005	1.85482143424621	1.82897545239022	1.53019805547637
WBGene00009065	88.7299535131582	168.703644718777	148.83502688911	187.15717498834	260.161316033528	407.525102030468	369.948077509495	148.356450027346	345.878165191164	-1.22531318504633	0.00546547619226215	0.152934657853741	F22G12.5	I	13162492	13182725	+	7316	protein_coding	-	Ded_cyto	85	136	330	99	240	484	430	0.546783866269596	1.15532955833288	1.42847734961114	1.10711022538619	1.81957736810719	2.93488283166703	2.45417853453922
WBGene00003072	11.4826998664087	0	86.1439095024846	34.0285772706072	120.324608665507	202.078562990315	342.417057787858	32.9137966598751	221.606743147893	-2.73623592510269	0.00546929053433204	0.152934657853741	lrp-2	I	3935272	3953991	-	14848	protein_coding	Low-density lipoprotein RecePtor related [Source:UniProtKB/TrEMBL;Acc:O01768]	Ldl_recept_a	11	0	191	18	111	240	398	0.0348654430954551	0	0.407378893054308	0.0991822395293566	0.414656045366103	0.717071374383594	1.11924846556082
WBGene00021986	40.711390435449	48.3782510590611	49.1606603967059	37.8095303006747	132.24866898371	90.093359333182	110.124078886547	44.0149580479727	110.82203573448	-1.32415097036283	0.00548265255397064	0.152934657853741	Y59C2A.3	II	2215476	2219921	-	2407	protein_coding	-	-	39	39	109	20	122	107	128	0.76253359006577	1.0069993490242	1.43411349672458	0.679803301727317	2.81136168650258	1.9720902697907	2.22047186047689
WBGene00021709	379.972977397524	494.946722373471	563.31802601363	308.147671950499	134.416679950656	220.602431264427	223.6895352383	436.596349433781	192.902882151128	1.17946161833968	0.00549809495911666	0.152934657853741	ugt-29	V	696523	699614	-	2222	protein_coding	UDP-GlucuronosylTransferase [Source:UniProtKB/TrEMBL;Acc:H2L0C9]	UDPGT	364	399	1249	163	124	262	260	7.70952802821372	11.1601366960627	17.8012909771487	6.00168108017546	3.09535605143443	5.23089906036992	4.88585627996894
WBGene00011056	123.178053112384	80.6304184317685	22.0997464168678	194.719081048475	33.604169987664	21.0498503114911	23.2292978901311	105.156824752374	25.9611060630954	2.01154807928781	0.00550392423491618	0.152934657853741	R06B9.5	II	13736349	13736933	+	278	protein_coding	-	-	118	65	49	103	31	25	27	19.9759606578141	14.5314594310627	5.58193017438411	30.3125025840896	6.185144915726	3.98946184309337	4.05536886635939
WBGene00001177	670.172119475854	560.691525094759	465.447720453215	833.700143129877	1292.13453629986	995.2369227273	1883.29381783322	632.502877038426	1390.22175895346	-1.13785380900147	0.00550795747135169	0.152934657853741	egl-8	V	20825	43697	+	5597	protein_coding	1-phosphatidylinositol 4,5-bisphosphate phosphodiesterase beta egl-8 [Source:UniProtKB/Swiss-Prot;Acc:G5EBH0]	PI-PLC-X	642	452	1032	441	1192	1182	2189	5.39821507642416	5.01907633559082	5.83925586706474	6.44633167179404	11.8128293474823	9.36874185308637	16.3305890104625
WBGene00009261	44.8869176595977	88.0732262870086	445.152034968337	107.757161356923	22.7641151529337	63.1495509344733	28.391364087938	171.467335067967	38.101676725115	2.17326246286907	0.00551925756538367	0.152940070805762	F30A10.2	I	9479101	9480774	-	1083	protein_coding	-	-	43	71	987	57	21	75	33	1.86857468819749	4.0744647524727	28.8616935728147	4.3060172296254	1.07553319685487	3.07221715340709	1.27232153414661
WBGene00045276	208.776361207431	592.943692467466	726.585540358653	412.123880277354	263.413332483947	136.403030018462	117.867178183258	485.107368577726	172.561180228556	1.49379601540287	0.00553546610058199	0.153081203086777	F18E3.13	V	7416116	7416628	+	513	protein_coding	-	-	200	478	1611	218	243	162	137	18.3477617962544	57.9096852612787	99.4514892007527	34.7671020762347	26.2737395231688	14.0093102195363	11.1510200450627
WBGene00022538	44.8869176595977	49.6187190349344	158.75736201505	35.919053785641	204.877036376403	255.124185775272	244.337800029527	72.2955131238058	234.779674060401	-1.68042421909446	0.00560554753454719	0.154708618528625	ZC190.4	V	8666065	8671680	+	2972	protein_coding	-	SAM_1	43	40	352	19	189	303	284	0.680910628303458	0.836472869207048	3.75082648353704	0.523039104944404	3.52732909479959	4.5228577239721	3.99007380909235
WBGene00008757	30.2725723750775	0	4.05913709697572	11.3428590902024	0	0	0	11.4186421405639	0	6.07014581840808	0.00562881793689744	0.155040161253903	F13E9.8	IV	10893648	10894355	-	642	protein_coding	-	-	29	0	9	6	0	0	0	2.1258539894305	0	0.443956681807777	0.764619881896099	0	0	0
WBGene00011095	80.3788990648609	124.046797587336	202.505839615789	102.085731811822	37.9401919215562	52.203628772498	49.8999732454668	127.254317019952	46.681264646507	1.4516056781652	0.00569268820847801	0.156486431152014	gana-1	V	12087234	12088931	+	1464	protein_coding	Alpha-galactosidase [Source:UniProtKB/TrEMBL;Acc:Q21801]	-	77	100	449	54	35	62	58	2.47525593823034	4.24521408347566	9.71266432791031	3.01774158305714	1.32605015049387	1.87875312370375	1.6542392127398
WBGene00017732	55.3257357199692	109.161181876856	21.6487311838705	26.4666712104723	17.3440877355685	10.1039281495157	6.88275493040922	53.1505799977919	11.4435902718312	2.22221619065153	0.00582507579974407	0.159686237292332	F23C8.3	I	2438767	2442948	+	807	protein_coding	-	-	53	88	48	14	16	12	8	3.09081347880025	6.77719232716649	1.88365263755865	1.41933157754691	1.09971317844463	0.659670121861685	0.413930899021676
WBGene00007925	405.026140742416	142.653817225436	232.27284499361	215.514322713846	85.6364331943697	118.72115575681	87.7551253627175	248.866781418827	97.370904771299	1.35420158258572	0.00583228124876875	0.159686237292332	C34C12.6	III	3482591	3484843	+	1303	protein_coding	CRAL-TRIO domain-containing protein C34C12.6 [Source:UniProtKB/Swiss-Prot;Acc:Q09270]	-	388	115	515	114	79	141	102	14.0138599346648	5.48522059166509	12.516875390646	7.1579687792545	3.36291319384979	4.80058097699383	3.26864044724388
WBGene00001500	132.572989366719	3.72140392762008	61.7890869206304	30.2476242405398	5.42002741736517	12.6299101868947	0	57.0827761138772	6.01664586808661	3.2468950257471	0.00585929213844327	0.159941392402172	ftn-1	V	7546468	7548012	-	682	protein_coding	Ferritin [Source:UniProtKB/TrEMBL;Acc:O16453]	Ferritin	127	3	137	16	5	15	0	8.76374654536489	0.273386807252567	6.36164320490734	1.91939770939314	0.406647972417895	0.975721752826943	0
WBGene00003482	203.556952177245	65.7448027212881	607.066503614368	323.271484070769	562.598845922505	1124.06200663363	1486.67506496839	299.909935645918	1057.77863917484	-1.81623760785496	0.00586482741526987	0.159941392402172	mua-3	III	10160697	10183529	+	11774	protein_coding	Transmembrane cell adhesion receptor mua-3 [Source:UniProtKB/Swiss-Prot;Acc:P34576]	VWA	195	53	1346	171	519	1335	1728	0.779437044032745	0.279764439583016	3.62037988943546	1.18823254450934	2.44498561272453	5.0300967345923	6.12817418636541
WBGene00020557	8143.32196889585	4288.29779259421	2307.3939320142	4697.83413985883	2608.11719323612	1172.05566534383	1790.3766262727	4859.21195834077	1856.84982828421	1.38789137306776	0.00591774701795215	0.161033501653567	T19B4.3	I	5678638	5679862	+	657	protein_coding	Adenine phosphoribosyltransferase [Source:UniProtKB/Swiss-Prot;Acc:P91455]	Pribosyltran	7801	3457	5116	2485	2406	1392	2081	558.798679249116	327.020277728254	246.602957992652	309.449929218818	203.124932954869	93.9924496921097	132.256828785642
WBGene00018976	0	0	19.8446702518813	20.7952416653711	70.4603564257472	77.4634491462873	117.006833816957	10.1599779793131	88.3102131296637	-3.12102354706174	0.00592825917356655	0.161033501653567	daam-1	V	64564	83831	-	3595	protein_coding	DAAM (Disheveled-Associated Activator of Morphogenesis) homolog [Source:UniProtKB/TrEMBL;Acc:A0A0K3ASL6]	FH2	0	0	44	11	65	92	136	0	0	0.387602792387764	0.25033591126334	1.00287647384063	1.13529319720674	1.57961557821373
WBGene00004092	245.312224418731	95.5160341422488	111.400762550334	151.238121202699	59.6203015910169	16.8398802491929	63.6654831062853	150.866785578503	46.708554982165	1.69320984821217	0.00596471033640119	0.16170470620653	ppt-1	V	6624702	6626344	-	1011	protein_coding	Palmitoyl-protein thioesterase 1 [Source:UniProtKB/Swiss-Prot;Acc:Q20390]	-	235	77	247	80	55	20	74	10.9392404715502	4.73347668844752	7.73711252456165	6.47393292683542	3.01748080027601	0.877602684375832	3.05627168988334
WBGene00003905	44.8869176595977	210.879555898471	216.938327071702	219.295275743913	369.645869864305	579.291880572236	581.592791619579	173.000019093421	510.17684735204	-1.56133467450034	0.00600073152590453	0.162361639636065	pad-1	I	12878595	12902806	+	7775	protein_coding	-	-	43	170	481	116	341	688	676	0.260278635024808	1.35890531330601	1.95919558779	1.220638196025	2.4326910806804	3.92560992904134	3.63042686824908
WBGene00008446	1635.76279006022	1576.63479733504	601.654320818401	2098.42893168745	652.571301050766	549.822090136148	605.682433876011	1478.12020997528	602.691941687642	1.2933924504642	0.00603623863549428	0.162427911994902	E01G4.3	II	13460991	13469602	-	806	protein_coding	-	-	1567	1271	1334	1110	602	653	704	91.4964864945212	98.005665440978	52.4147964002304	112.672336690818	41.4280442054046	35.9415864131073	36.4711125619396
WBGene00012324	372.665804755264	333.685885509934	217.389342304699	291.133383315195	78.0483948100584	189.44865280342	102.380979589837	303.718603971273	123.292675734439	1.29770668377511	0.00604332093546806	0.162427911994902	rhy-1	II	9161379	9163448	+	1668	protein_coding	Regulator of hypoxia-inducible factor 1 [Source:UniProtKB/Swiss-Prot;Acc:Q9XVW1]	-	357	269	482	154	72	225	119	10.0726242299995	10.0229809921945	9.15132770086103	7.55360096755631	2.39424964479716	5.98419276464006	2.97894379689363
WBGene00001881	77.2472536467495	34.7331033244541	18.4916245528894	62.3857249961133	5.42002741736517	16.8398802491929	9.46378802931267	48.2144266300515	10.5745652319569	2.17010270091884	0.00606065474278901	0.162427911994902	his-7	V	8533379	8533869	+	491	protein_coding	Histone H2A [Source:UniProtKB/Swiss-Prot;Acc:P09588]	Histone	74	28	41	33	5	20	11	7.09284860803879	3.5441917659844	2.64445073060518	5.49872261298396	0.564834861892066	1.80703933585329	0.935454325513089
WBGene00003586	1037.61851520093	1004.77906045742	496.116756297032	690.023927987313	391.325979533765	376.371323569461	344.137746520461	807.134564985675	370.611683207896	1.12250555570781	0.00606456460027661	0.162427911994902	ndx-9	IV	11009981	11012020	-	1285	protein_coding	NADH pyrophosphatase [Source:UniProtKB/Swiss-Prot;Acc:Q19427]	NUDIX	994	810	1100	365	361	447	400	36.4043867341231	39.1762231031033	27.1095727360702	23.2390890952935	15.5824971370009	15.4320456153725	12.9977523544939
WBGene00020592	862.24637178669	721.952361958296	865.047216888825	731.614411318055	354.469793095682	351.953497208131	508.463520483981	795.215090487967	404.962270262598	0.973872385464517	0.00607352799714441	0.162427911994902	ugt-12	V	4887187	4889629	-	1673	protein_coding	UDP-GlucuronosylTransferase [Source:UniProtKB/TrEMBL;Acc:O01614]	UDPGT	826	582	1918	387	327	418	591	23.2356362463277	21.6205987411672	36.3066164497641	18.9253704061181	10.8413856450454	11.0840746925241	14.750370680417
WBGene00008553	571.003347902324	359.735713003275	136.657615598182	328.94291361587	138.752701884548	62.3075569220137	153.141297201605	349.084897529913	118.067185336056	1.5634355610973	0.00607394530041928	0.162427911994902	F07C6.2	IV	12791171	12791685	+	448	protein_coding	-	-	547	290	303	174	128	74	178	57.4618726050083	40.2309841803666	21.4189279477529	31.776100359691	15.8476524108003	7.32778652108187	16.5902672770278
WBGene00016773	39.6675086294119	34.7331033244541	28.41395967883	11.3428590902024	4.33602193389213	5.89395808721751	6.88275493040922	28.5393576807246	5.70424498383962	2.32655910519374	0.00610982503091287	0.163070756445217	oac-10	II	3869901	3873010	+	2013	protein_coding	O-ACyltransferase homolog [Source:UniProtKB/TrEMBL;Acc:A4V4W2]	-	38	28	63	6	4	7	8	0.888403548077951	0.864479958816861	0.991128329877869	0.243857905701587	0.110217155365725	0.154267118661892	0.165942491560105
WBGene00019579	41.7552722414862	34.7331033244541	141.167767928155	54.8238189359783	306.773551822869	101.039281495157	301.120528205403	68.1199906075185	236.31112050781	-1.78062612319469	0.00613086954504974	0.163315929157495	oac-57	IV	12304462	12307820	-	2081	protein_coding	O-ACyltransferase homolog [Source:UniProtKB/TrEMBL;Acc:A3QMD2]	-	40	28	313	29	283	120	350	0.904603729118549	0.836231694905498	4.76327189826182	1.14013238516271	7.54305608500608	2.55816332696963	7.02275242844019
WBGene00018256	85.5983080950467	145.134753177183	82.9868028715035	34.0285772706072	9.7560493512573	41.2577066105226	15.4861985934207	86.9371103535852	22.1666515184002	1.9681970466571	0.00625647809012942	0.166109224172967	cutl-28	IV	684497	688336	+	2292	protein_coding	CUTiclin-Like [Source:UniProtKB/TrEMBL;Acc:O61834]	PAN_1	82	117	184	18	9	49	18	1.68371934494162	3.17257517421631	2.54235577412202	0.64252089552002	0.217801505645815	0.948419707270819	0.327921042713179
WBGene00002280	2433.28848987261	2318.43464690731	2348.88733344995	4045.61974217219	4002.14824498244	9211.41449630851	5841.73824718482	2786.55755310052	6351.76699615859	-1.18908612638391	0.00625985240675066	0.166109224172967	let-2	X	16380597	16389371	-	5857	protein_coding	Collagen alpha-2(IV) chain [Source:UniProtKB/Swiss-Prot;Acc:P17140]	Collagen	2331	1869	5208	2140	3692	10940	6790	18.7299885600533	19.8323761287885	28.1597546727534	29.8928906533325	34.9638662203109	82.8631046108024	48.4067521580212
WBGene00003691	113.78311685805	223.284235657205	253.019545711486	117.209543932092	60.7043070744899	63.1495509344733	81.7327147986094	176.824110539708	68.5288576025242	1.37162021011909	0.00629080303214617	0.166609498766763	nhr-101	V	11570400	11572370	+	1300	protein_coding	Nuclear Hormone Receptor family [Source:UniProtKB/TrEMBL;Acc:Q95ZS3]	zf-C4	109	180	561	62	56	75	95	3.94596844754291	8.60537550213466	13.6663526866028	3.90191407422979	2.3893383634745	2.55939321318452	3.05134734360546
WBGene00016977	633.636256264553	1006.0195284333	950.740111158312	1045.43351281366	1365.84690917602	2281.80377376564	2003.74202911538	908.957352167454	1883.79757068568	-1.05188521830485	0.00630653657659309	0.166705607932515	akap-1	III	6353384	6366660	+	4734	protein_coding	KH domain-containing protein akap-1 [Source:UniProtKB/Swiss-Prot;Acc:Q09285]	KH_1	607	811	2108	553	1260	2710	2329	6.03435561205899	10.6471475753422	14.1018297876123	9.55710245704987	14.7630222077797	25.395697197716	20.5424684860566
WBGene00003153	989.599952123223	879.491794894213	1022.00051797189	1281.74307719287	1410.29113399842	2711.22072012006	2390.8969939509	1043.20883554555	2170.80294935646	-1.05783489092712	0.0063405889754075	0.167284657795617	mca-3	IV	3103157	3133147	-	5662	protein_coding	Calcium-transporting ATPase [Source:UniProtKB/TrEMBL;Acc:B7CED8]	Cation_ATPase_C	948	709	2266	678	1301	3220	2779	7.87968642511623	7.78246261658377	12.6742758724217	9.79691168351014	12.745016823133	25.2292946906638	20.4941578171065
WBGene00018702	358.051459470744	552.008249263646	431.621577978418	277.900047709959	181.028915739997	212.18249113983	167.767151428725	404.895333605692	186.992852769517	1.11588976918285	0.00637670276989028	0.167648994534076	F52E4.5	X	3085829	3087345	-	1157	protein_coding	-	-	343	445	957	147	167	252	195	13.9518315380602	23.9038208392629	26.1945953675797	10.3947330357336	8.00600936396953	9.66242831044942	7.03740664699071
WBGene00012121	137.792398396904	179.867856501637	580.00558963453	228.747658319082	523.574648517475	980.081030503026	967.027067722495	281.603375713038	823.560915580999	-1.54425453575622	0.00637874478186581	0.167648994534076	T28C6.7	IV	8827802	8840682	+	7469	protein_coding	-	-	132	145	1286	121	483	1164	1124	0.831729172442872	1.2065524777617	5.45270025707268	1.32541620175509	3.58688665155413	6.91368556288805	6.28369716015854
WBGene00011980	40.711390435449	18.6070196381004	247.156347682521	111.53811438699	250.405266682271	585.185838659453	462.004924703719	104.503218035765	432.532010015147	-2.04269708092608	0.00639878205626944	0.167855288531319	T24B8.7	II	9042180	9053824	-	9572	protein_coding	Ubiquitin carboxyl-terminal hydrolase [Source:UniProtKB/TrEMBL;Acc:N1NVC2]	UCH	39	15	548	59	231	695	537	0.1917486785717	0.0973933360563366	1.81305502120635	0.504288060427295	1.3385736496168	3.2210778215799	2.34251828861699
WBGene00019182	424.859895057122	483.782510590611	112.753808249325	166.361933322969	71.5443619092202	86.7253832833434	129.911999311474	296.939536805007	96.0605815013459	1.62669479398457	0.00643211162221252	0.168408823690325	H10E21.1	III	15720	17332	+	958	protein_coding	-	-	407	390	250	88	66	103	151	19.9939850375874	25.3011214311196	8.26432932383997	7.51530355734203	3.82130240803221	4.76969730334596	6.58146888858094
WBGene00009793	189.986488698762	150.096625080677	202.505839615789	219.295275743913	281.841425702989	432.784922404257	521.368685978498	190.471057284785	411.998344695248	-1.11428506494846	0.00647109656832998	0.168809448320889	pkn-1	X	10397243	10402573	+	4214	protein_coding	Protein Kinase N (PKN) homolog [Source:UniProtKB/TrEMBL;Acc:G5EGE3]	Pkinase	182	121	449	116	260	514	606	2.0325784621133	1.78456147034459	3.37430958140975	2.25212671430811	3.42225052060471	5.4111265465904	6.00467473657327
WBGene00022178	2104.4657209709	1334.74354203974	904.736557392587	1746.80029989117	657.991328468132	769.582527388115	682.253082476814	1522.6865300736	703.27564611102	1.11378736751843	0.00647412357167211	0.168809448320889	Y71H2AM.13	III	2734080	2739531	-	1724	protein_coding	-	COesterase	2016	1076	2006	924	607	914	793	55.0330685376469	38.7896340950824	36.8490912979833	43.8494422756981	19.5291981129612	23.5194974161318	19.2064597418663
WBGene00011867	1410.2843199562	1218.13955230764	1210.97590059776	2140.01941501819	2286.16756464463	3967.47578670985	3305.44305532903	1494.85479696995	3186.36213556117	-1.0927826448884	0.00649532248452395	0.168809448320889	chc-1	III	10203821	10209704	+	5395	protein_coding	Probable clathrin heavy chain 1 [Source:UniProtKB/Swiss-Prot;Acc:P34574]	-	1351	982	2685	1132	2109	4712	3842	11.7851295957344	11.3125552116415	15.7610793821397	17.1666021454649	21.6829372141468	38.7465407888368	29.735641075795
WBGene00016625	19.8337543147059	110.401649852729	78.0256353085332	17.0142886353036	6.5040329008382	3.36797604983858	19.7879204249265	56.318832027818	9.88664312520109	2.51191648835507	0.00649644260892181	0.168809448320889	aff-1	II	6860582	6863752	-	1977	protein_coding	Cell fusion protein aff-1 [Source:UniProtKB/Swiss-Prot;Acc:G5EGL9]	-	19	89	173	9	6	4	23	0.452290425463054	2.79784731522784	2.77122985565462	0.372447620771848	0.16833621680668	0.0897578466266026	0.485772092611363
WBGene00000082	59.5012629441178	9.92374380698689	189.426397858867	177.704792413171	255.825294099636	767.056545350736	400.920474696337	109.139049255786	474.600771382236	-2.12015671031691	0.0065362421685488	0.16940431414605	adt-1	X	12678832	12689279	+	4802	protein_coding	A disintegrin and metalloproteinase with thrombospondin motifs adt-1 [Source:UniProtKB/Swiss-Prot;Acc:G5ECS8]	TSP_1	57	8	420	94	236	911	466	0.558628595048183	0.103540081935999	2.76987550748876	1.6015299400481	2.72598102693066	8.41618598465758	4.05205335661936
WBGene00000231	855.983080950467	671.093174947488	612.929701643333	1026.52874766332	1227.09420729147	1696.61793510618	1983.09376432416	791.633676301152	1635.60196890727	-1.04836943742074	0.00654393661964118	0.16940431414605	atx-2	III	10461389	10468051	+	3788	protein_coding	Ataxin-2 homolog [Source:UniProtKB/Swiss-Prot;Acc:G5ED29]	-	820	541	1359	543	1132	2015	2305	10.1876577048738	8.87621816064077	11.3616812692211	11.7278721642147	16.5756068773998	23.5984882855926	25.4081095845989
WBGene00010701	584.573811380807	565.653396998253	529.491883538832	1045.43351281366	1307.31061306848	1507.16928230276	1503.88195229441	681.288151182887	1439.45394922189	-1.08146490813122	0.00656925409021151	0.169740651651769	ent-2	X	15601067	15603763	+	1798	protein_coding	Equilibrative Nucleoside Transporter [Source:UniProtKB/TrEMBL;Acc:Q93871]	-	560	456	1174	553	1206	1790	1748	14.6578003582535	15.7621635078032	20.6781425492508	25.1631385048243	37.2040827730745	44.1654283061207	40.594120388789
WBGene00004890	244.268342612694	249.334063150546	303.082236574187	296.804812860296	406.502056302388	515.300335625303	878.411597993476	273.372363799431	600.071329973722	-1.13455169353916	0.00661462826943066	0.170311891359254	smp-2	I	3666923	3671700	-	2190	protein_coding	SeMaPhorin related [Source:UniProtKB/TrEMBL;Acc:Q9TYS4]	Sema	234	201	672	157	375	612	1021	5.02854342818715	5.70417204136932	9.71758333293955	5.86522803469067	9.4977368900344	12.3972800024938	19.4667307338021
WBGene00012947	0	0	8.56928942694874	1.89047651503374	33.604169987664	37.889730560684	24.9499866227334	2.61494148549562	32.1479623903605	-3.46781455868813	0.00661609511161785	0.170311891359254	Y47H9C.1	I	11830985	11833166	-	1174	protein_coding	-	-	0	0	19	1	31	45	29	0	0	0.512529207334021	0.0696885241591845	1.46462545704585	1.70044864249057	1.03143364882925
WBGene00006739	189.986488698762	91.7946302146287	372.087567222774	391.328638611983	511.650588199272	905.143563394118	785.494406432952	261.299331187037	734.096186008781	-1.49065040919988	0.00671767089138796	0.172604036410812	ulp-4	II	8129960	8134742	+	2886	protein_coding	Ubiquitin-like protease 4 [Source:UniProtKB/Swiss-Prot;Acc:Q09275]	Peptidase_C48	182	74	825	207	472	1075	913	2.96787444190764	1.59358805595086	9.05296282896316	5.86817940544584	9.07149056917603	16.524610835876	13.2094837587093
WBGene00019204	160.757798129722	122.806329611463	152.443148753088	190.938128018407	315.445595690653	273.648054049384	396.618752864831	156.73635112817	328.570800868289	-1.07063140348141	0.00674291179062199	0.172675989576391	H14N18.4	V	8923900	8928938	-	2514	protein_coding	-	-	154	99	338	101	291	325	461	2.88287565120861	2.44743177566678	4.25779298707506	3.28689222897818	6.42037946714402	5.73504976171021	7.65679547386321
WBGene00017429	1135.74340496842	1092.85228674443	333.751272418003	829.91919009981	310.025568273288	412.577066105226	284.773985245681	848.066538557667	335.792206541398	1.33560119500585	0.006745547661349	0.172675989576391	F13D11.4	X	5831918	5834858	-	1252	protein_coding	-	-	1088	881	740	439	286	490	331	40.8973369009929	43.7333003310029	18.718045828296	28.6872921024804	12.6705272070376	17.36244384237	11.0391353787912
WBGene00019495	955.151852523997	2033.12701245644	543.924370994746	1117.27162038494	2597.27713840139	2067.93729460089	4621.76993576979	1162.36871409003	3095.66145625735	-1.41379624499816	0.0067756864667133	0.173125703190307	sdz-24	II	658669	659867	+	949	protein_coding	SKN-1 Dependent Zygotic transcript [Source:UniProtKB/TrEMBL;Acc:O16689]	tRNA_anti	915	1639	1206	591	2396	2456	5372	45.3759096330497	107.337979056307	40.2452111934241	50.9507560289395	140.04047746783	114.810406056277	236.363921122545
WBGene00015536	19.8337543147059	0	13.0794417569218	18.9047651503374	0	0	0.860344366301152	12.9544903054913	0.286781455433717	5.29010445037314	0.00682572838607592	0.174060077348218	glb-2	IV	7262237	7263237	-	694	protein_coding	GLoBin related [Source:UniProtKB/TrEMBL;Acc:Q17727]	-	19	0	29	10	0	0	1	1.28844116879029	0	1.32334061829926	1.17888079773606	0	0	0.0601661087014575
WBGene00000100	631.548492652479	437.885195483296	833.927165812011	705.147740107583	975.60493512573	1706.7218632557	1509.90436285852	652.127148513842	1397.41038707998	-1.09905332910638	0.00684716407662481	0.174060077348218	ajm-1	X	9078945	9113613	+	7952	protein_coding	Apical junction molecule [Source:UniProtKB/Swiss-Prot;Acc:A0A1C3NSL9]	-	605	353	1849	373	900	2027	1755	3.58054771748899	2.75891936195618	7.36365876918981	3.83761872564829	6.27767921202475	11.3082780953429	9.215356566287
WBGene00003561	128.39746214257	101.718374021616	155.600255384069	173.923839383104	223.305129595445	299.749868435634	437.915282447286	139.90998273284	320.323426826122	-1.19687729403784	0.00685017150179599	0.174060077348218	ncr-1	X	4472244	4488851	-	4779	protein_coding	NPC intracellular cholesterol transporter 1 homolog 1 [Source:UniProtKB/Swiss-Prot;Acc:Q19127]	-	123	82	345	92	206	356	509	1.21126325756629	1.06639351390058	2.28620505111726	1.57499855982113	2.39090968574743	3.3047002275561	4.44725616956582
WBGene00017892	138.836280202942	91.7946302146287	755.450515270481	391.328638611983	899.724551282618	2304.53761210205	700.320314169138	344.352516075009	1301.52749251793	-1.91645903528462	0.00687622688336131	0.174400362131956	F28B4.3	X	3227489	3235408	-	6747	protein_coding	-	VWA	133	74	1675	207	830	2737	814	0.927708195936447	0.681650382314242	7.862075618497	2.51008830059533	6.82339265649544	17.9962985857059	5.03761634255115
WBGene00000064	12619.4871531832	10421.1714653121	4635.98557997927	26060.21875974	44268.6159340717	29260.9759209976	39033.8238990833	13434.2157395536	37521.1385847175	-1.48191388188053	0.00692409656168274	0.175291650454953	act-2	V	11076723	11078168	-	1349	protein_coding	Actin-2 [Source:UniProtKB/Swiss-Prot;Acc:P10984]	Actin	12089	8401	10279	13785	40838	34752	45370	421.743978421326	387.043437408217	241.308173143726	836.034471977269	1679.13454561372	1142.84401114865	1404.32692968041
WBGene00001018	971.853961420591	1009.74093236092	1217.29011385972	523.661994664345	453.114292091728	428.574952341959	422.429083853866	930.636750576392	434.706109429184	1.09977277799831	0.00701486549069941	0.17726372025305	dnc-2	III	5924394	5925754	-	1153	protein_coding	Probable dynactin subunit 2 [Source:UniProtKB/Swiss-Prot;Acc:Q09248]	-	931	814	2699	277	418	509	491	38.0006334656396	43.8768832820608	74.1321665275013	19.6553067471973	20.108512989593	19.5842785679583	17.781302865964
WBGene00016057	932.186452791179	506.110934156331	739.213966882578	640.871538596436	356.637804062628	331.7456409091	357.042912014978	704.595723106631	348.475452328902	1.01651443915405	0.00706517259266682	0.178207979754959	C24D10.6	IV	5159427	5160248	-	590	protein_coding	-	-	893	408	1639	339	329	394	415	71.2311424467822	42.9782595699833	87.9751583713845	47.0085711457919	30.9297826288754	29.6253379388274	29.3702389272996
WBGene00011190	63.6767901682665	109.161181876856	75.7705591435467	28.357147725506	22.7641151529337	22.7338383364104	18.0672316923242	69.2414197285437	21.1883950605561	1.71632796334582	0.0070785941919245	0.178220108247138	swt-6	V	13954277	13956176	+	833	protein_coding	Sugar transporter SWEET [Source:UniProtKB/TrEMBL;Acc:P92011]	-	61	88	168	15	21	27	21	3.44631758637568	6.56565931335337	6.38700705256231	1.47324719140845	1.3983222715412	1.4379304006847	1.05265410349945
WBGene00017023	615.890265561922	707.066746247816	714.408129067726	654.104874201672	303.521535372449	307.32781454777	435.334249348383	672.867503769784	348.727866422868	0.948127014516393	0.00714832832116983	0.179647404451005	D1022.4	II	7456242	7457380	-	991	protein_coding	-	-	590	570	1584	346	280	365	506	28.018754101273	35.7471871683024	50.6191255205089	28.564840835073	15.671745068198	16.3394830764353	21.3200518628039
WBGene00021660	130.485225754644	141.413349249563	272.41320073037	168.252409838002	291.597475054246	655.071341693603	372.529110608399	178.141046393145	439.732642452083	-1.2998783907407	0.00720801117083227	0.18081735855137	Y48G1A.4	I	323855	330978	+	2697	protein_coding	NucleOLar protein [Source:UniProtKB/TrEMBL;Acc:Q9N3Q9]	-	125	114	604	89	269	778	433	2.18122029140677	2.62702725130053	7.09233282211668	2.6998424676665	5.53228207073357	12.7972823918666	6.70375824879696
WBGene00022040	6.26329083622293	0	2.25507616498651	7.56190606013494	33.604169987664	15.1558922242736	37.8551521172507	4.02006826533609	28.8717381097294	-2.90869167863198	0.0072319536764286	0.181088120057772	Y65B4BR.1	I	562736	565181	+	1232	protein_coding	-	Lipase_GDSL	6	0	5	4	31	18	44	0.229198095815223	0	0.12852642032855	0.265630932996372	1.3956739339057	0.648158021520755	1.49125997995755
WBGene00004245	352.832050440558	509.832338083951	457.329446259264	627.6382029912	780.483948100584	961.557162228914	1296.53896001584	486.908009443743	1012.86002344844	-1.05855566330546	0.00732712642106214	0.183138266916276	puf-9	X	5841592	5845987	+	3322	protein_coding	PUF (Pumilio/FBF) domain-containing [Source:UniProtKB/TrEMBL;Acc:Q23191]	PUF	338	411	1014	332	720	1142	1507	4.78836816511098	7.68923026756062	9.66654867806145	8.17650712958369	12.0216989991621	15.2505525357967	18.941964513633
WBGene00014183	1446.8201831675	812.506524197051	844.751531403946	1285.52403022294	261.245321517001	755.268629176301	257.242965524044	1097.40056724786	424.585638739116	1.36908085504123	0.00737589095090572	0.184023134376583	ZK1025.3	I	11460780	11463074	-	1143	protein_coding	-	-	1386	655	1873	680	241	897	299	57.0673180089642	35.6152291244661	51.8948979631254	48.67344060084	11.6950960704375	34.8149131046307	10.9228596257258
WBGene00021873	188.942606892725	94.2755661663754	22.0997464168678	158.800027262834	40.1082028885022	25.2598203737893	26.6706753553357	116.029486684701	30.6795662058758	1.91597078130745	0.00749307907819976	0.186608833752201	clec-82	IV	2835664	2838583	+	1479	protein_coding	C-type LECtin [Source:UniProtKB/TrEMBL;Acc:H2L0R0]	Lectin_C	181	76	49	84	37	30	31	5.7594480259216	3.19364097216927	1.04920661830885	4.64665550945378	1.38760715834931	0.899854273736274	0.875195174173872
WBGene00016531	248.443869836843	445.328003338537	224.154570799659	219.295275743913	99.7285044795191	125.457107856487	143.677509172292	284.305429929738	122.9543738361	1.20797529971343	0.00754267410403398	0.187504887654794	C39D10.3	X	7884288	7887479	+	1267	protein_coding	Phosphocholine CYtidylylTransferase [Source:UniProtKB/TrEMBL;Acc:A4UVJ6]	CTP_transf_2	238	359	497	116	92	149	167	8.84037738260412	17.6099655654049	12.4226110927944	7.4904987956546	4.02758017070062	5.21709513700438	5.50365561663893
WBGene00009968	251.575515254954	234.448447440065	182.661169363907	190.938128018407	68.2923454588011	119.56314976927	104.101668322439	214.905815019334	97.3190545168367	1.14043194445977	0.0075607533067457	0.187615665838742	fig-1	V	10970399	10981213	-	9017	protein_coding	-	-	241	189	405	101	63	142	121	1.25784009878913	1.30268798496327	1.42241416628886	0.916407570550199	0.387535472616331	0.698627018822021	0.56031815593836
WBGene00013709	233.829524552323	188.551132332751	439.288836939372	393.219115127017	573.438900757235	866.411838820974	718.387545861462	313.722152237866	719.412761813224	-1.1967923287524	0.00759013983984518	0.188006125673287	csnk-1	I	10227210	10231214	-	2304	protein_coding	Casein kinase I gamma [Source:UniProtKB/Swiss-Prot;Acc:Q8WQ99]	Pkinase	224	152	974	208	529	1029	835	4.57547309794094	4.10016926895691	13.3878117663897	7.38601566470468	12.7352119959187	19.8130804472045	15.1326642063401
WBGene00019090	283.935851242106	74.4280785524016	117.714975812296	98.3047787817542	50.9482577232326	38.7317245731437	54.2016950769726	143.595921097139	47.9605591244496	1.58487961012047	0.00760466165492442	0.188027648674361	F59A7.2	V	2015836	2016541	-	464	protein_coding	-	-	272	60	261	52	47	46	63	27.5880742457129	8.03662942009702	17.8137618575371	9.16884703204719	5.61840263270828	4.39803776288604	5.66935906173519
WBGene00003888	110.651471439938	19.8474876139738	82.0847724055089	75.6190606013494	7.58803838431124	26.101814386249	20.6482647912276	72.0506980151926	18.1127058539293	1.98649922748185	0.00767476432929839	0.189420885919529	osm-8	II	7604193	7605401	-	1165	protein_coding	Osmotic avoidance abnormal protein 8 [Source:UniProtKB/Swiss-Prot;Acc:Q09423]	-	106	16	182	40	7	31	24	4.28203687105889	0.853561327822608	4.94741769472083	2.8090756176097	0.333276810355885	1.18046977386365	0.860194597881096
WBGene00001651	93.949362543344	84.3518223593885	315.259647865114	170.142886353036	307.857557306342	528.772239824657	570.408314857664	165.925929780221	469.012703996221	-1.49428978984721	0.00769453591398527	0.189569138832567	gon-2	I	8549513	8570998	-	6825	protein_coding	Transient receptor potential channel [Source:UniProtKB/Swiss-Prot;Acc:Q93971]	Ion_trans	90	68	699	90	284	628	663	0.620597920976605	0.619222787455192	3.24345319682042	1.07887025093911	2.30806835111142	4.08202904858382	4.05622714548455
WBGene00044457	168.064970771982	146.375221153057	113.204823482323	209.842893168745	290.513469570773	250.914215712974	634.073797963949	159.371977144026	391.833827749232	-1.30297024673139	0.00778817893624877	0.191273745745151	C18H7.11	IV	596864	598771	+	1295	protein_coding	-	-	161	118	251	111	268	298	737	5.85095247118934	5.66308280578059	6.13814393992869	7.01265663110422	11.4788401245796	10.2085861599761	23.7634293022425
WBGene00011182	551.169593587618	548.286845336026	1275.92209414937	1039.76208326855	1456.90336978776	2312.11555821418	2157.74367068329	853.785154085391	1975.58753289508	-1.20997727156751	0.00779150242252611	0.191273745745151	R09H10.5	IV	10621684	10628861	-	5074	protein_coding	-	-	528	442	2829	550	1344	2746	2508	4.89726857625212	5.41392804660642	17.6569464529312	8.86832480283512	14.6920293536469	24.0087291878231	20.6389910982537
WBGene00014759	0	55.8210589143012	5.41218279596762	0	0	0	0	15.3083104275672	0	6.49470298472092	0.00783473952415419	0.191992940794754	F46A8.1	I	11250139	11251602	+	974	pseudogene	-	-	0	45	12	0	0	0	0	0	2.87140352997306	0.390171375387533	0	0	0	0
WBGene00021066	33.404217793189	7.44280785524017	26.6098987468408	54.8238189359783	4.33602193389213	0.841994012459645	8.60344366301152	30.5701858328121	4.59381986978777	2.72570901157886	0.00787951513487979	0.192371146644476	W06H8.2	V	6206755	6208551	+	1536	protein_coding	-	Oxidored_FMN	32	6	59	29	4	1	10	0.980458520987344	0.242773180398764	1.21644901573459	1.54467154526276	0.14444474853594	0.0288820414682281	0.271844267179763
WBGene00012730	82.4666626769353	178.627388525764	366.224369193809	202.28098710861	352.301782128736	792.316365724526	592.777268381494	207.399851876279	579.131805411585	-1.47835911997226	0.00789091142755411	0.192371146644476	xrn-1	II	14068907	14089119	+	5093	protein_coding	5'-3' exoribonuclease 1 [Source:UniProtKB/TrEMBL;Acc:Q9BHK7]	-	79	144	812	107	325	941	689	0.730001710501474	1.75723356022385	5.04911739540375	1.71885588608452	3.53950610981451	8.19662469451828	5.64880964722975
WBGene00013735	80.3788990648609	141.413349249563	253.470560944484	582.26676663039	840.104249691601	871.463802895732	756.242697978713	264.382393972325	822.603583522015	-1.64165062988896	0.00789740570399603	0.192371146644476	Y111B2A.12	III	12609289	12623740	+	2461	protein_coding	-	-	77	114	562	308	775	1035	879	1.47248057438814	2.8789485968133	7.2319900051006	10.2392575488695	17.4671910460364	18.6572589372329	14.9138117134154
WBGene00007297	99.1687715735297	79.3899504558951	130.794417569218	122.880973477193	171.272866388739	266.070107937248	291.656740176091	108.058528268959	242.999904834026	-1.16855473032981	0.00790604625332367	0.192371146644476	C04F12.1	I	9673668	9678553	-	3080	protein_coding	-	Piwi	95	64	290	65	158	316	339	1.45158794016308	1.29142720378356	2.98181295162237	1.72660106447642	2.8453739555755	4.55150966223463	4.59579212005101
WBGene00009975	126.309698530496	90.5541622387553	291.806855749254	147.457168172631	311.109573756761	485.830545189215	461.144580337417	164.031971172784	419.361566427798	-1.34801464115283	0.00799692575961385	0.194239262013055	F53C11.5	V	13787536	13796254	+	3341	protein_coding	-	-	121	73	647	78	287	577	536	1.70443073627492	1.3579602500126	6.13282991616694	1.91006211742138	4.76473117229837	7.6615817587936	6.6988415980853
WBGene00016997	120.046407694273	71.9471426006549	56.3769041246627	100.195255296788	218.969107661553	170.924784529308	220.248157773095	87.1414274290946	203.380683321319	-1.22952500958658	0.00802983466561208	0.194695216575369	cebp-1	X	1452695	1454000	-	1208	protein_coding	C/EBP (CCAAT/enhancer-binding protein) homolog [Source:UniProtKB/TrEMBL;Acc:Q18909]	-	115	58	125	53	202	203	256	4.480240923717	2.9840200186762	3.27699813420476	3.58953588595429	9.27507471393691	7.45500959116329	8.84880094067529
WBGene00017961	85.5983080950467	105.439777949236	51.4157365616924	77.5095371163831	27.1001370868258	28.6277964236279	33.5534302857449	79.9908399305895	29.7604545987329	1.42002742488321	0.00812974639365152	0.196740178552438	nhr-180	V	665919	667494	-	1233	protein_coding	Nuclear Hormone Receptor family [Source:UniProtKB/TrEMBL;Acc:O17131]	Hormone_recep	82	85	114	41	25	34	39	3.12983352685011	4.28446423801874	2.9280257392221	2.72050885797095	1.1246306455353	1.22330554228446	1.32072660025438
WBGene00002393	56.3696175260064	96.7565021181221	125.38223477325	47.2619128758434	16.2600822520955	40.4157125980629	18.9275760586253	81.4425668233055	25.2011236362613	1.69602032815657	0.00815434722841628	0.196740178552438	lpr-1	I	557375	561671	+	1669	protein_coding	LiPocalin related protein variant 1b; LiPocalin-Related protein [Source:UniProtKB/TrEMBL;Acc:B6DX32]	-	54	78	278	25	15	48	22	1.52267734355854	2.90455054895298	5.27498919794453	1.22549921154707	0.498503146535059	1.27586288398413	0.550399129810577
WBGene00012835	73.0717264226009	109.161181876856	106.890610220361	100.195255296788	163.684828004428	248.388233675595	224.549879604601	97.3296934541513	212.207647094875	-1.12503483022568	0.00815703180027899	0.196740178552438	ani-3	V	19697560	19705212	+	2541	protein_coding	Anillin-like protein 3 [Source:UniProtKB/Swiss-Prot;Acc:Q9XWN6]	PH	70	88	237	53	151	295	261	1.29647407733864	2.15237867297259	2.95377082355068	1.70647750894639	3.29613707166782	5.15034656831307	4.2889130002085
WBGene00020567	164.933325353871	182.348792453384	192.132489256851	170.142886353036	243.901233781433	341.007575046156	643.537585993262	177.389373354285	409.48213160695	-1.20656237839502	0.00819235096767314	0.197246604067823	T19D2.1	X	3931631	3937897	+	3254	protein_coding	ADAMTS family [Source:UniProtKB/TrEMBL;Acc:Q22580]	TSP_1	158	147	426	90	225	405	748	2.28512520687401	2.80763378142787	4.14596055524731	2.26284249006129	3.83528773002618	5.52149365597889	9.59832483719454
WBGene00022286	396.675086294119	321.2812057512	251.215484779497	461.276269668231	582.110944625019	866.411838820974	763.985797275423	357.612011623262	737.502860240472	-1.04761812444383	0.00825833177973107	0.198219253286622	rga-4	V	1373120	1383254	-	3892	protein_coding	Rho GTPase Activating protein [Source:UniProtKB/TrEMBL;Acc:A0A0K3ASJ8]	RhoGAP	380	259	557	244	537	1029	888	4.59495463073206	4.13587691499477	4.53226692001742	5.12916132490836	7.65304797176235	11.7290178186945	9.52689828922524
WBGene00017485	104.388180603716	65.7448027212881	65.3972087846088	81.2904901464506	43.3602193389213	19.3658622865718	8.60344366301152	79.2051705640158	23.7765084295016	1.74506614013434	0.00826500997698305	0.198219253286622	F15E6.4	IV	4291467	4291872	+	298	protein_coding	-	-	100	53	145	43	40	23	10	15.7926204722794	11.0535117840619	15.4093689446256	11.8054230758522	7.4452058305773	3.42397570801866	1.40118387378562
WBGene00007558	310.032896393035	269.181550764519	207.467007178759	232.528611349149	139.836707368021	96.8293114328591	129.051654945173	254.802516421366	121.905891248684	1.06412858821129	0.00827592729013997	0.198219253286622	C14A4.7	II	10595266	10596562	-	680	protein_coding	-	-	297	217	460	123	129	115	150	20.5550245223464	19.8331407610473	21.4230861554694	14.7987680376979	10.5223750933475	7.50253500727619	9.21072340562019
WBGene00016116	1790.25729735372	1366.99570941244	1269.6078808874	935.785874941699	717.611630059148	596.131760821428	711.504790931053	1340.66169064882	675.082727270543	0.990416646625577	0.00833611908154595	0.19931429165113	C25H3.7	II	5666756	5668930	-	979	protein_coding	-	-	1715	1102	2815	495	662	708	827	82.4426409067193	69.9583528791176	91.0602467442367	41.3667947340417	37.5066502919553	32.0826082862108	35.2723351337049
WBGene00043302	16.7021088965945	32.2521673727074	59.5340107556438	5.6714295451012	0	6.73595209967716	3.44137746520461	28.5399291425117	3.39244318829392	3.06196364132412	0.00846665785706486	0.202084596200169	F32D8.11	V	10887873	10889004	-	923	protein_coding	-	-	16	26	132	3	0	8	4	0.815809473584269	1.7507023713263	4.52903154485594	0.26591872382302	0	0.384509778506594	0.180954623786832
WBGene00195164	159.713916323685	114.123053780349	143.873859326139	34.0285772706072	581.026939141546	195.342610890638	262.405031721851	112.934851675195	346.258193918012	-1.60806058255155	0.0085156513015686	0.202902335164711	K12B6.11	V	6288907	6289587	+	356	protein_coding	-	-	153	92	319	18	536	232	305	20.2260881408176	16.0612189459317	28.377478314878	4.13667947340418	83.5117862996103	28.9105989923764	35.7734837888694
WBGene00003709	115.870880470124	45.8973151073143	101.478427424393	224.966705289014	366.393853413885	249.230227688055	395.75840849853	122.053332072711	337.12749653349	-1.47335990842322	0.00856407099513042	0.20362465393276	nhr-119	II	2794974	2800600	-	2256	protein_coding	Nuclear Hormone Receptor family [Source:UniProtKB/TrEMBL;Acc:G4SCE4]	zf-C4	111	37	225	119	338	296	460	2.31555097509777	1.01930299855368	3.15846841445693	4.31556070752794	8.3101829795996	5.82065312312886	8.51393109124703
WBGene00019237	203.556952177245	507.351402132205	496.567771530029	310.038148465533	586.446966558911	927.877401730528	1201.90107972271	379.378568576253	905.408482670716	-1.25378567268953	0.0085755372698955	0.20362465393276	H24G06.1	V	9444050	9460639	+	5580	protein_coding	-	-	195	409	1101	164	541	1102	1397	1.64464009972071	4.55543424381222	6.24865051537979	2.40457879704529	5.37769351968643	8.761258583532	10.4537859096809
WBGene00019748	100.212653379567	19.8474876139738	268.354063633395	151.238121202699	295.933496988138	480.778581114457	674.509983180103	134.913081457409	483.740687094233	-1.83809309849661	0.00861190543816556	0.204136250764916	atg-2	X	6809104	6817266	+	7442	protein_coding	AuTophaGy (Yeast Atg homolog) [Source:UniProtKB/TrEMBL;Acc:Q21480]	-	96	16	595	80	273	571	784	0.607088533285364	0.133619853119234	2.53198084272079	0.879487528759824	2.03472613256109	3.40381184654102	4.39883621069984
WBGene00015532	20.8776361207431	0	4.96116756297032	13.2333356052361	0	0	0	9.76803482223739	0	5.84207227915932	0.00863905403598253	0.204427924714006	C06E4.3	IV	7260875	7262132	+	989	protein_coding	-	-	20	0	11	7	0	0	0	0.951708978915926	0	0.352232567905463	0.579070062224649	0	0	0
WBGene00007873	1.04388180603716	0	3.60812186397841	0	7.58803838431124	47.1516646977401	7.74309929671037	1.16300091750389	20.8276007929206	-3.90744817780446	0.00868383236748572	0.204993439506088	dod-21	IV	12936738	12937988	+	1140	protein_coding	Downstream Of DAF-16 (Regulated by DAF-16) [Source:UniProtKB/TrEMBL;Acc:Q9U3N6]	-	1	0	8	0	7	56	9	0.0412824640415724	0	0.222237964694419	0	0.340585512337374	2.17922603415009	0.329646942937986
WBGene00044043	28.1848087630032	49.6187190349344	10.8243655919352	20.7952416653711	4.33602193389213	6.73595209967716	0	27.355783763811	3.69065801118976	2.88757251313584	0.00869272209349079	0.204993439506088	Y46G5A.38	II	12827032	12827519	+	488	protein_coding	-	-	27	40	24	11	4	8	0	2.60384066229426	5.09425690017079	1.55748737552237	1.84417541186825	0.454645765883614	0.727259273691776	0
WBGene00017731	4.17552722414862	34.7331033244541	17.5895940868948	3.78095303006747	2.16801096694607	0	0.860344366301152	15.0697944163912	1.00945177774907	3.96753342842833	0.00871427942320036	0.205150523446693	F23C8.1	I	2446740	2448369	+	1259	pseudogene	-	-	4	28	39	2	2	0	1	0.149521871349937	1.38220663788589	0.981006742485493	0.129967160226978	0.08811244390437	0	0.0331654324374992
WBGene00000609	9190.33542035111	4963.11237146932	2437.73733435042	10227.4779463325	21529.4329072579	10098.876185441	22909.2497858671	6704.66576812584	18179.1862928553	-1.43921310949377	0.00879729810521509	0.206751517926659	col-20	II	4869607	4870791	-	1057	protein_coding	COLlagen [Source:UniProtKB/TrEMBL;Acc:P91249]	Collagen	8804	4001	5405	5410	19861	11994	26628	391.990470483523	235.25249447731	161.939884940587	418.746935698387	1042.21928652617	503.394145173329	1051.90121182278
WBGene00007027	84.5544262890096	22.3284235657205	251.215484779497	164.471456807935	300.26951892203	626.443545269976	434.473904982082	130.642447860541	453.728989724696	-1.79289235080893	0.00883239304116252	0.207151708153742	ssl-1	III	12714566	12743929	+	8326	protein_coding	Helicase ssl-1 [Source:UniProtKB/Swiss-Prot;Acc:Q9NEL2]	SNF2_N	81	18	557	87	277	744	505	0.457845631707758	0.134362096478201	2.11861432292912	0.854893884286666	1.84533978047932	3.96420068186735	2.53259862077826
WBGene00003844	1956.23450451363	1515.85186651725	600.301275119409	2206.18609304437	4376.13013678064	2358.42522889946	5322.95059430523	1569.64343479866	4019.16865332844	-1.35717560421296	0.00884440926476913	0.207151708153742	odc-1	V	6898540	6900223	-	1580	protein_coding	Ornithine decarboxylase [Source:UniProtKB/Swiss-Prot;Acc:P41931]	-	1874	1222	1331	1167	4037	2801	6187	55.8191170125656	48.0678604876621	26.6780501067587	60.4286835648633	141.721142239495	78.6457257988927	163.506274612612
WBGene00006504	229.653997328174	171.184580670524	293.159901448246	440.48102800286	434.686198872687	950.611240066939	647.839307824768	283.619876862451	677.712248921464	-1.2594562538254	0.00891592911506462	0.208454435137838	kcc-1	IV	7206246	7218000	+	4617	protein_coding	K+/Cl-Cotransporter [Source:UniProtKB/TrEMBL;Acc:S6FWN4]	AA_permease	220	138	650	233	401	1129	753	2.2425042195422	1.85763286054311	4.45847768677076	4.12881487449678	4.81745292583023	10.848087268763	6.80999034382176
WBGene00002348	49.0624448837463	40.9354432038209	155.600255384069	75.6190606013494	145.256734785387	689.593096204449	94.6378802931267	80.3043010182464	309.829237094321	-1.94151091617797	0.0089491468980123	0.208454435137838	myo-1	I	7258915	7267117	-	6548	protein_coding	Myosin-1 [Source:UniProtKB/Swiss-Prot;Acc:P02567]	Myosin_head	47	33	345	40	134	819	110	0.337800003565585	0.313217444717282	1.66856657594523	0.499782085295556	1.13508689380961	5.54873947073418	0.701447883058837
WBGene00004194	510.458203152169	408.113964062336	417.189090522504	319.490531040701	190.784965091254	185.238682741122	246.918833128431	413.812947194427	207.647493653602	0.995985184088163	0.00895622142571626	0.208454435137838	prx-5	II	8704824	8706768	+	1557	protein_coding	PeRoXisome assembly factor [Source:UniProtKB/TrEMBL;Acc:Q7JM90]	-	489	329	925	169	176	220	287	14.7805538886416	13.1325165998109	18.8142207586918	8.88029629051198	6.26984835263517	6.26834903849944	7.696702118779
WBGene00003827	196.249779534985	163.741772815284	437.93579124038	260.885759074655	443.358242740471	772.108509425494	677.091016279007	264.703275666326	630.852589481657	-1.24977521857409	0.00896845507239344	0.208454435137838	ntl-4	IV	7910575	7915184	+	3488	protein_coding	NOT-Like (Yeast CCR4/NOT complex component) [Source:UniProtKB/TrEMBL;Acc:W6RTE4]	-	188	132	971	138	409	917	787	2.5365991093434	2.3520043899183	8.81608703550891	3.23692006194891	6.50398922765498	11.663045296014	9.4212743458557
WBGene00195159	2.08776361207431	0	0.451015232997302	0	15.1760767686225	5.05196407475787	19.7879204249265	0.634694711267903	13.3386537561023	-4.25945485794698	0.00897571013917646	0.208454435137838	T04C12.14	V	11076485	11076666	-	182	ncRNA	-	-	2	0	1	0	14	6	23	0.517164934147171	0	0.174004999829422	0	4.26667564906161	1.46251040753401	5.27676608292673
WBGene00008851	5301.87569286271	4851.47025364071	2158.55890512509	3469.0244050869	1893.75757962739	2189.18443239508	857.763333202249	3945.23231417885	1646.90178174157	1.2602951761069	0.00912242761503274	0.210961907901016	F15B9.8	V	12988543	12992185	+	666	protein_coding	-	TSP_1	5079	3911	4786	1835	1747	2600	997	358.900816439259	364.967556435629	227.578683350477	225.419355421756	145.496202200958	173.188169380654	62.5075279286713
WBGene00003822	62.6329083622293	78.1494824800217	174.091879936958	183.376221958272	207.045047343349	321.641712759584	486.954911326452	124.56262318437	338.547223809795	-1.44384345357947	0.00912457372127322	0.210961907901016	nsy-1	II	5022764	5029982	+	5037	protein_coding	Mitogen-activated protein kinase kinase kinase nsy-1 [Source:UniProtKB/Swiss-Prot;Acc:Q21029]	Pkinase	60	63	386	97	191	382	566	0.560595699909381	0.777336877798545	2.42688093071601	1.57553896251729	2.10326695188008	3.36442239340198	4.69197700265383
WBGene00003958	2254.78470104026	2188.18550944061	1882.08656729774	2642.88616801716	3847.1354608458	3318.29840310346	6158.34497398365	2241.98573644894	4441.2596126443	-0.986545012305422	0.00912963237794116	0.210961907901016	pcp-3	IV	9155079	9159019	-	3365	protein_coding	Prolyl Carboxy Peptidase like [Source:UniProtKB/TrEMBL;Acc:O02252]	Peptidase_S28	2160	1764	4173	1398	3549	3941	7158	30.2091944891435	32.5802329560759	39.2732128678895	33.9900236711173	58.4997368263761	51.9565695853719	88.8214829786071
WBGene00012896	406.070022548453	297.712314209607	636.83350899219	693.804881017381	862.868364844535	1694.93394708126	974.770167019205	508.605181691908	1177.52415964833	-1.21158799540906	0.00915843129383328	0.211272890751544	snrp-200	II	12726963	12736910	-	6817	protein_coding	Putative U5 small nuclear ribonucleoprotein 200 kDa helicase [Source:UniProtKB/Swiss-Prot;Acc:Q9U2G0]	Sec63	389	240	1412	367	796	2013	1133	2.68550997563088	2.18805694641339	6.5595571184046	4.40455598388997	6.47668470243355	13.0999483635667	6.93981687020294
WBGene00010977	676.435410312077	451.530343217903	221.448479401675	207.952416653711	140.920712851494	136.403030018462	175.510250725435	389.341662396341	150.944664531797	1.36725387919758	0.0091943466326288	0.211746725459137	R02D5.3	V	14483160	14484346	+	906	protein_coding	-	-	648	364	491	110	130	162	204	33.6602448529695	24.9697307309917	17.1627315615417	9.93330685421312	7.95880998555642	7.93242399847917	9.4018509994675
WBGene00002114	4.17552722414862	23.5688915415939	9.92233512594064	0	0	0	0	9.41668847292078	0	5.80125042596831	0.00926610380910436	0.21304304116692	ins-31	II	3127041	3127790	+	657	protein_coding	INSulin related [Source:UniProtKB/TrEMBL;Acc:Q9TZF3]	-	4	19	22	0	0	0	0	0.286526691064795	1.7973344740633	1.06045056212634	0	0	0	0
WBGene00003738	572.047229708361	522.237017842685	1299.82590149822	875.290626460619	1388.61102432896	2078.0412227504	2053.64200236085	817.350193877472	1840.09808314674	-1.16988910439007	0.00930771453174086	0.213643074218559	nid-1	V	12910113	12917198	+	4997	protein_coding	NIDogen (Basement membrane protein) [Source:UniProtKB/TrEMBL;Acc:C7FZU3]	EGF_CA	548	421	2882	463	1281	2468	2387	5.16109284291597	5.23616615782614	18.2649186572999	7.58055504683103	14.2191213895984	21.9106322064738	19.9459379668687
WBGene00013082	45.9307994656348	39.6949752279475	137.559646064177	60.4952484810795	124.660630599399	221.444425276887	276.17054158267	70.9201673097097	207.425199152985	-1.53573726817865	0.00956933770959333	0.219282727015839	grdn-1	V	18592754	18614101	+	4427	protein_coding	Girdin homolog [Source:UniProtKB/Swiss-Prot;Acc:F3Y5P4]	-	44	32	305	32	115	263	321	0.467749807166314	0.449242804117162	2.18184267913513	0.591384340549411	1.44085839063635	2.63551401125755	3.02765861754201
WBGene00004132	298.550196526626	200.955812091484	799.650008104216	472.619128758434	839.020244208128	1784.18531240199	936.054670535653	442.94378637019	1186.42007571526	-1.41980261807911	0.00958590320583006	0.219297440117428	ifet-1	III	4471407	4475150	-	3321	protein_coding	Translational repressor ifet-1 [Source:UniProtKB/Swiss-Prot;Acc:Q20898]	-	286	162	1773	250	774	2119	1088	4.05291616263603	3.0317041064431	16.9072500376263	6.15886234288487	12.9272178201921	28.3061747841389	13.6795374975691
WBGene00012351	3712.04370226812	2663.28474420011	2182.01169724095	2062.5098779018	1324.65470080405	1412.86595290728	1377.41133044814	2654.96250540275	1371.64399471983	0.952858678316064	0.00968527142197524	0.221203247136721	W09C5.1	I	13626522	13628447	-	961	protein_coding	-	-	3556	2147	4838	1091	1222	1678	1601	174.144124901444	138.851101653417	159.432035827058	92.881822219464	70.5311231644045	77.4618155427084	69.5631658496745
WBGene00007752	17.7459907026316	16.1260836863537	115.459899647309	43.4809598457759	124.660630599399	180.186718666364	232.292978901311	48.2032334705176	179.046776055691	-1.87587011171791	0.00974208258486767	0.222132386355625	wdfy-3	IV	12653403	12674773	+	10546	protein_coding	WD40 and FYVE domain protein [Source:UniProtKB/TrEMBL;Acc:H2FLM2]	Beach	17	13	256	23	115	214	270	0.0758632802129407	0.0766119044535451	0.768750327332868	0.178430639991115	0.604843551616452	0.900212645436416	1.06902384301907
WBGene00012130	161.801679935759	142.653817225436	129.892387103223	185.266698473306	59.6203015910169	91.7773473581013	56.782728175876	154.903645684431	69.3934590416647	1.15338610934564	0.00975939021251162	0.222159209928446	slc-17.4	IV	17288171	17291733	-	1977	protein_coding	SLC (SoLute Carrier) homolog [Source:UniProtKB/TrEMBL;Acc:Q8I4F5]	MFS_1	155	115	288	98	55	109	66	3.68973768140913	3.61519596911463	4.61337686952907	4.05554075951568	1.54308198739456	2.44590132057492	1.39395470053696
WBGene00016957	4553.41243793407	4383.81382673646	1892.00890242368	3930.30067475514	1586.98402780452	1581.26475539921	2044.17821433154	3689.88396046234	1737.47566584509	1.08629193420771	0.00981752704657122	0.223113832484123	atic-1	IV	7882028	7900247	+	2142	protein_coding	5-Aminoimidazole-4-carboxamide ribonucleotide formylTransferase/IMP Cyclohydrolase homolog [Source:UniProtKB/TrEMBL;Acc:Q95QQ4]	-	4362	3534	4195	2079	1464	1878	2376	95.8377606397041	102.538686927863	62.0219782071733	79.4080236169154	37.9100704728947	38.8951297271627	46.3167805539758
WBGene00012433	1161.84045011935	1782.55248133002	1711.60280922476	712.709646167718	553.92680205472	798.210323811743	406.082540894144	1342.17634671046	586.073222253536	1.19608479326593	0.0099291538729629	0.225278924445544	Y11D7A.9	IV	9253979	9256117	-	1193	protein_coding	-	-	1113	1437	3795	377	511	948	472	43.9061324603754	74.8612367306405	100.74058116696	25.8541503904499	23.7581947499717	35.2522625976932	16.520110557518
WBGene00015273	0	1.24046797587336	6.31421326196223	7.56190606013494	26.0161316033528	69.8855030341505	6.02241056410806	3.77914682449263	33.9746817338705	-3.17996999899412	0.00995238248363161	0.225434558494366	mct-2	V	2483004	2494791	-	1698	protein_coding	MonoCarboxylate Transporter family [Source:UniProtKB/TrEMBL;Acc:A0A0M7RE14]	MFS_1	0	1	14	4	24	83	7	0	0.0366018458080587	0.261109976186906	0.192731042079818	0.783982804774571	2.16850041384067	0.172136016532203
WBGene00016888	113.78311685805	194.753472212118	369.38147582479	128.552403022294	362.057831479993	650.019377618846	539.435917670822	201.617616979313	517.171042256554	-1.35303207021747	0.0100011886452795	0.225962892403773	C52E12.1	II	7025802	7030152	+	3058	protein_coding	-	-	109	157	819	68	334	772	627	1.67748822165003	3.1908239589886	8.48163416107716	1.81928523893918	6.05817713153221	11.1995074286112	8.56133427342538
WBGene00014179	53.2379721078949	70.7066746247816	108.69467115235	71.8381075712819	115.988586731615	319.957724734665	160.884396498315	76.119356364077	198.943569321532	-1.38080432135544	0.0100147724157259	0.225962892403773	ZK1010.5	III	12984493	12987542	-	2410	protein_coding	-	-	51	57	241	38	107	380	187	0.995918032936522	1.46993620264679	3.16689099689548	1.2900184397467	2.46263312358701	6.99496679011426	3.23993247097832
WBGene00002057	327.778887095667	325.002609678821	638.186554691182	455.60484012313	834.684222274236	798.210323811743	1111.56492126109	436.6432228972	914.819822449022	-1.06540620968748	0.0100249293681895	0.225962892403773	ifd-1	X	8820703	8824448	-	2096	protein_coding	Intermediate filament protein ifd-1 [Source:UniProtKB/Swiss-Prot;Acc:Q86DC6]	Filament	314	262	1415	241	770	948	1292	7.05032005167999	7.76874177276045	21.3795360715988	9.40708630460625	20.3766332285814	20.0648612972557	25.7384642342292
WBGene00019021	559.520648035915	668.612238995741	2001.15458880903	300.585765890364	289.4294640873	380.581293631759	207.342992278578	882.468310432762	292.451249999212	1.59506191611218	0.0100876104873632	0.227004202013017	F57H12.6	IV	7975430	7976406	-	795	protein_coding	-	-	536	539	4437	159	267	452	241	31.7298576452357	42.1368736152743	176.748369222959	16.3628654725765	18.6284668904312	25.2226323197857	12.6578897418284
WBGene00002201	156.582270905573	177.386920549891	532.648990169813	147.457168172631	456.366308542147	689.593096204449	961.004657158387	253.518837449477	702.321353968328	-1.46461846327427	0.0101752005169599	0.228601731679563	kin-18	III	6118627	6124055	+	3746	protein_coding	Serine/threonine-protein kinase SULU [Source:UniProtKB/Swiss-Prot;Acc:P46549]	Pkinase	150	143	1181	78	421	819	1117	1.88449048347808	2.37251483930538	9.98424524114671	1.70355513462489	6.23372018881852	9.69918474489253	12.4507867413648
WBGene00008274	77.2472536467495	76.9090145041484	256.627667575465	103.976208326855	240.649217331013	474.88462302724	347.579123985665	128.690036013305	354.370988114639	-1.45300786269653	0.0101988546248231	0.228759977024534	C53B4.4	IV	8975532	8984706	+	4791	protein_coding	-	-	74	62	569	55	222	564	404	0.726902247244218	0.804278004443579	3.76113750205286	0.939216865990094	2.57015777983548	5.22242288709911	3.5210045696681
WBGene00020952	1248.48264002044	1007.25999640917	464.545689987221	1164.53353326078	371.813880831251	438.678880491475	505.022143018776	971.205464919402	438.504968113834	1.14585020917418	0.0102330728857797	0.22915427606985	kel-8	V	2671464	2688500	+	2325	protein_coding	Kelch-like protein 8 [Source:UniProtKB/Swiss-Prot;Acc:G5ED84]	BTB	1196	812	1030	616	343	521	587	24.2091022678888	21.7056974433772	14.0296676421606	21.6763981314132	8.18284159964116	9.94108687191326	10.5420856045516
WBGene00016117	49.0624448837463	58.301994866048	294.061931914241	45.3714363608096	237.397200880594	508.564383525625	446.518726110298	111.699452006211	397.493436838839	-1.81958394649111	0.0102545162136017	0.22926168391838	C25H3.8	II	5669788	5679276	-	7428	protein_coding	-	-	47	47	652	24	219	604	519	0.297780617036544	0.393248102659926	2.77976969571332	0.264343545598974	1.63532923705956	3.60731565426761	2.91747307872148
WBGene00002173	114.826998664087	131.489605442576	707.191885339769	291.133383315195	644.983262666455	873.989784933111	1449.68025721744	311.160468190407	989.551101605669	-1.66614814733857	0.0102786272164945	0.229428288534137	itr-1	IV	7675174	7696923	+	9178	protein_coding	Inositol 1,4,5-trisphosphate receptor itr-1 [Source:UniProtKB/Swiss-Prot;Acc:Q9Y0A1]	Ion_trans	110	106	1568	154	595	1038	1685	0.56404674120867	0.717791787241323	5.41042175107007	1.3727834401704	3.59585270707034	5.01728074652603	7.66590170564365
WBGene00009542	1125.30458690805	937.793789760261	1185.26803231691	1714.6621991356	1811.37316288344	2952.87300169597	2705.78303201712	1240.75715203021	2490.00973219885	-1.00571858231373	0.0103179128563934	0.229602715159998	copb-2	IV	9459731	9463998	+	3700	protein_coding	Probable coatomer subunit beta' [Source:UniProtKB/Swiss-Prot;Acc:Q20168]	Coatomer_WDAD	1078	756	2628	907	1671	3507	3145	13.7115799216133	12.6987433085555	22.4934852428144	20.0555661940904	25.0499986823149	42.0487553089353	35.4919875229898
WBGene00000656	2411.36697194583	1199.53253266954	713.957113834729	3461.46249902677	6597.25737241688	1662.09618059534	10825.7131611674	1946.57977936922	6361.68890472654	-1.70895087097011	0.0103197851208277	0.229602715159998	col-80	II	10707201	10708286	+	1039	protein_coding	Putative cuticle collagen 80 [Source:UniProtKB/Swiss-Prot;Acc:Q09456]	Collagen	2310	967	1583	1831	6086	1974	12583	104.632570555416	57.8431052493502	48.2501294329696	144.179050434493	324.899753611604	84.2850800599822	505.68496744809
WBGene00020484	32.3603359871518	49.6187190349344	17.1385788538975	3.78095303006747	6.5040329008382	1.68398802491929	3.44137746520461	25.7246467265128	3.8764661303207	2.75497806170844	0.010354262105681	0.229998222128126	T13C5.3	X	6179241	6180140	+	741	protein_coding	-	-	31	40	38	2	6	2	4	1.9688559773673	3.35492222305445	1.6240466650746	0.220821396391046	0.449123752532801	0.119737694184071	0.225399619102896
WBGene00016425	505.238794121983	235.688915415939	216.938327071702	748.628699953359	1218.42216342369	596.131760821428	1676.81116992095	426.623684140746	1163.78836472202	-1.45045261103815	0.0104044024950392	0.230474702394978	C34H4.2	IV	1553752	1555567	+	1523	protein_coding	-	-	484	190	481	396	1124	708	1949	14.9560159944701	7.75343893276158	10.0018028201361	21.2727994981625	40.9354330821328	20.6230292266582	53.4346944361416
WBGene00001131	103.344298797678	179.867856501637	241.293149653556	198.500034078542	292.681480537719	545.61212007385	392.317031033325	180.751334757854	410.203543881631	-1.18142570384662	0.0104091827541153	0.230474702394978	dys-1	I	11526918	11557851	-	11543	protein_coding	Dystrophin-1 [Source:UniProtKB/Swiss-Prot;Acc:Q9TW65]	CH	99	145	535	105	270	648	456	0.403633274861982	0.780710426786981	1.46780445580792	0.744217653391897	1.2974124168939	2.4904361578869	1.6495198322878
WBGene00000751	7435.57010440266	4346.59978746026	2117.51651892233	10414.6351213208	20663.312525963	9054.80360999102	19959.1289538204	6078.58038302652	16559.0816965915	-1.44602110639322	0.0105299068266084	0.232773478035394	col-178	X	11199455	11200464	+	961	protein_coding	COLlagen [Source:UniProtKB/TrEMBL;Acc:O17641]	Collagen	7123	3504	4695	5509	19062	10754	23199	348.826940852921	226.61120642458	154.719596570492	469.006378191592	1100.21626003263	496.438834532948	1007.99243257127
WBGene00012646	1592.9636360127	1321.09839430513	705.838839640777	1376.26690294456	692.679503939269	531.298221862036	591.916924015193	1249.04194322579	605.298216605499	1.04455122029199	0.0105729981957191	0.233351492229878	lron-10	III	10617863	10621369	-	891	protein_coding	ELRR (Extracellular Leucine-Rich Repeat) ONly [Source:UniProtKB/TrEMBL;Acc:Q9XX25]	-	1526	1065	1565	728	639	631	688	80.6022735637273	74.2869583657902	55.6249653214525	66.8471720765191	39.7792083240794	31.4174373778565	32.2420115083079
WBGene00000211	86.6421899010839	218.322363753711	221.899494634672	49.1523893908771	22.7641151529337	50.5196407475787	60.2241056410806	144.004109420086	44.5026205138643	1.69632530537778	0.0105933775753539	0.233427193548439	asm-1	II	6910031	6912697	+	1869	protein_coding	Sphingomyelin phosphodiesterase 1 [Source:UniProtKB/Swiss-Prot;Acc:Q10916]	Metallophos	83	176	492	26	21	60	70	2.08996615709662	5.85253526808278	8.33659909295118	1.13813403501067	0.623222285817988	1.4241674380481	1.56386814377571
WBGene00000191	11.4826998664087	0	22.5507616498651	30.2476242405398	101.896515446465	27.7858024111683	137.655098608184	16.0702714392034	89.1124721552726	-2.47817334456148	0.010648417934084	0.234265194549849	arl-7	X	14980954	14981675	-	525	pseudogene	-	-	11	0	50	16	94	33	160	0.986061141107272	0	3.01608666370998	2.49338902439261	9.93119551076816	2.78851984369818	12.7254184956378
WBGene00004739	141.967925621053	132.73007341845	188.524367392872	209.842893168745	224.389135078918	418.471024192443	461.144580337417	168.26631490028	368.001579869593	-1.13086884170739	0.0106768472076478	0.23448120146393	scd-1	X	12503885	12514048	-	3698	protein_coding	Suppressor of Constitutive Dauer formation [Source:UniProtKB/TrEMBL;Acc:Q9XXK5]	-	136	107	418	111	207	497	536	1.73078237560989	1.79828095118522	3.57966586452761	2.45575725724174	3.10481994906025	5.96222806936549	6.05214434267252
WBGene00185078	44.8869176595977	131.489605442576	63.5931478526196	370.533396946612	767.475882298908	405.841114005549	380.272209905109	152.625766975351	517.863068736522	-1.77137273115567	0.0106929605890101	0.23448120146393	F40G9.17	III	194460	210063	+	899	protein_coding	-	-	43	106	141	196	708	482	442	2.25101934073179	7.32802338520675	4.96698143005853	17.8371614717742	43.6824056440078	23.7851803838549	20.529292004399
WBGene00016664	122.134171306347	105.439777949236	316.161678331109	172.03336286807	52.0322632067056	89.2513653207223	62.8051387399841	178.94224761369	68.0295890891373	1.39837313039538	0.0107093142405469	0.23448120146393	C45E5.1	IV	5744336	5747110	+	1276	protein_coding	-	-	117	85	701	91	48	106	73	4.31524690741765	4.14008182247422	17.3980453669571	5.83472083857548	2.0865247688201	3.68531227561992	2.38882084563734
WBGene00000787	1895.68935976347	1688.27691516364	590.829955226465	1088.91447265943	634.143207831725	511.932359575464	571.268659223965	1315.92767570325	572.448075543718	1.20062433820212	0.0108437905071403	0.237048702959264	cps-6	I	4446577	4448461	-	1019	protein_coding	Endonuclease G, mitochondrial [Source:UniProtKB/Swiss-Prot;Acc:Q95NM6]	-	1816	1361	1310	576	585	608	664	83.8710582506622	83.0088914836269	40.7127301858005	46.2463715024734	31.8430503543803	26.4696682460065	27.2085432260754
WBGene00194658	5.21940903018578	43.4163791555676	20.2956854848786	0	1.08400548347303	1.68398802491929	0	17.232868417658	0.922664502797441	4.23500147328897	0.010976797477535	0.239575998194315	R09E10.13	IV	10294811	10295267	-	406	protein_coding	-	-	5	35	45	0	1	2	0	0.579581391716657	5.35775294673135	3.51010085862799	0	0.136617693196554	0.218536037907381	0
WBGene00044445	1059.54003312771	1148.67334565873	641.794676555161	608.733437840863	517.070615616637	390.685221781275	327.791203560739	864.685373295617	411.849013652884	1.07061018376475	0.011016270655583	0.240057087766912	C02F5.14	III	8234526	8235543	-	500	protein_coding	-	-	1015	926	1423	322	477	464	381	95.5358782850068	115.101678105219	90.1297177716453	52.6884268216964	52.9153113996621	41.168692965144	31.8175229323744
WBGene00010442	321.515596259444	90.5541622387553	113.204823482323	149.347644687665	46.6122357893405	81.6734192085855	53.3413507106714	168.655556667047	60.5423352361991	1.47634844133318	0.0110852814616783	0.241018391538018	bus-12	IV	13256051	13259076	+	1151	protein_coding	JC8.12-like protein [Source:UniProtKB/TrEMBL;Acc:G5ECW1]	-	308	73	251	79	43	97	62	12.5934828620998	3.94174213318167	6.90607854231768	5.61540561395979	2.07217349072584	3.73865605771871	2.249198371161
WBGene00010427	117.958644082199	55.8210589143012	174.542895169956	138.004785597463	213.549080244188	326.693676834342	344.998090886762	121.58184594098	295.080282655097	-1.27603701171465	0.011118284370347	0.241018391538018	hpo-11	I	7140278	7147230	-	1950	protein_coding	-	Pkinase_Tyr	113	45	387	73	197	388	401	2.72718308606941	1.43422925035578	6.28506059383872	3.06279276794381	5.60356735243425	8.82706281524972	8.58659848972483
WBGene00021732	99.1687715735297	64.5043347454148	87.0459399684792	155.019074232766	240.649217331013	188.60665879096	257.242965524044	101.434530130048	228.832947215339	-1.18237041331779	0.0111255695667739	0.241018391538018	Y49G5B.1	V	5223423	5230471	+	1674	protein_coding	-	-	95	52	193	82	222	224	299	2.67078306792251	1.93058337961072	3.65119451852346	4.00763132840882	7.35580998995926	5.93624296040886	7.45808157240421
WBGene00018271	12271.8745117728	8954.93831782979	6317.8213838262	10737.9066053916	4887.78072497991	5013.23235018472	5124.21104568966	9570.6352047051	5008.40804028476	0.934158255898334	0.0111309791097678	0.241018391538018	F41C3.5	II	4737617	4739906	+	1637	protein_coding	Uncharacterized serine carboxypeptidase F41C3.5 [Source:UniProtKB/Swiss-Prot;Acc:P52717]	Peptidase_S10	11756	7219	14008	5680	4509	5954	5956	337.972497184427	274.07475556534	270.994557632937	283.876224447876	152.779307587687	161.353820799762	151.92085787267
WBGene00016150	670.172119475854	566.893864974126	221.899494634672	627.6382029912	247.153250231852	138.929012055841	260.684342989249	521.650920518963	215.588868425647	1.27343578498234	0.0111478881360527	0.241018391538018	hint-3	V	7760474	7761633	+	886	protein_coding	HIstidiNe Triad nucleotide-binding protein [Source:UniProtKB/TrEMBL;Acc:Q18227]	-	642	457	492	332	228	165	303	34.1013654432799	32.0570202271018	17.5858958292616	30.657287454263	14.2736192142422	8.26169818251436	14.2797400338148
WBGene00011895	355.96369585867	239.410319343559	413.580968658526	444.261981032928	592.950999459749	894.197641232143	710.644446564752	363.30424122342	732.597695752215	-1.01234654141527	0.0111658884648636	0.241029178586365	T21C9.9	V	10590548	10592653	-	1544	protein_coding	-	-	341	193	917	235	547	1062	826	10.3938763416586	7.76874177276045	18.80854303208	12.4523101880035	19.6504731479774	30.5138019872413	22.3379927567735
WBGene00016534	4.17552722414862	89.313694262882	164.620560044015	62.3857249961133	224.389135078918	548.138102111229	247.779177494732	80.1238766317898	340.102138228293	-2.07951661859065	0.0112175618358571	0.241647275762946	C39D10.7	X	7907955	7913930	-	3583	protein_coding	-	CBM_14	4	72	365	33	207	651	288	0.052539223005741	1.24889624926319	3.22611000241934	0.75352297040891	3.20447227787463	8.06033854802515	3.35627141456258
WBGene00009205	406.070022548453	286.548102426746	186.720306460883	355.409584826342	133.332674467183	180.186718666364	97.2189133920302	308.687004065606	136.912768841859	1.17029281569686	0.0112296149062072	0.241647275762946	F28C6.5	II	8599508	8600506	+	851	protein_coding	-	-	389	231	414	188	123	214	113	21.5124812031442	16.870311158709	15.4064967416537	18.0741404749964	8.01693814670918	11.1558666965599	5.54447306296792
WBGene00020250	101.256535185604	93.0350981905021	124.931219540253	20.7952416653711	24.9321261198798	35.3637485233051	7.74309929671037	85.0045236454325	22.6796579799651	1.91492764881603	0.0112858911784777	0.242479396739461	T05C1.3	II	4487694	4489388	-	809	protein_coding	-	-	97	75	277	11	23	42	9	5.64278723574422	5.76173679067524	10.8433721401736	1.11243213966837	1.57692956621684	2.30313752682117	0.464521032075777
WBGene00003474	1810.09105166843	1348.38868977434	682.386047524918	2147.58132107832	799.996046803099	677.805180030014	467.166990901526	1497.1117775115	648.322739244879	1.20673414777761	0.0113740760221297	0.243993418966932	mtl-2	V	14018270	14018673	-	347	protein_coding	Metallothionein-2 [Source:UniProtKB/Swiss-Prot;Acc:P17512]	-	1734	1087	1513	1136	738	805	543	235.174419650774	194.688698720245	138.083748654261	267.841717245633	117.96681895417	102.916618543616	65.3403940497829
WBGene00018268	143.01180742709	202.196280067358	187.622336926878	105.866684841889	70.4603564257472	83.3574072335048	61.0844500073818	159.674277315804	71.6340712222113	1.16056263426204	0.0114413166668674	0.245054141735766	F41C3.2	II	4749968	4751822	+	1745	protein_coding	-	MFS_1	137	163	416	56	65	99	71	3.69483967565202	5.80540932474477	7.54972294961902	2.6255600758289	2.06609795040519	2.51685888471326	1.6989254098313
WBGene00003214	44427.6096649413	31016.6612687375	6974.49956307028	44482.9123987438	12420.534829634	9336.871604165	13052.2843811548	31725.4207238732	11603.2302716513	1.45107977355132	0.011461329664605	0.245101602703323	mel-32	III	6440145	6443000	-	1699	protein_coding	Serine hydroxymethyltransferase [Source:UniProtKB/Swiss-Prot;Acc:P50432]	SHMT	42560	25004	15464	23530	11458	11089	15171	1178.90471062662	914.653887162342	288.244863896361	1133.07305641473	374.066159288006	289.546358589791	372.848348655803
WBGene00017806	16.7021088965945	23.5688915415939	12.1774112909272	3.78095303006747	1.08400548347303	0	2.58103309890346	14.0573411897957	1.22167952745883	3.53132527789509	0.0114990219917542	0.245526404450292	F26A1.8	III	4820670	4822226	-	1346	protein_coding	-	-	16	19	27	2	1	0	3	0.559429527576731	0.877302191277555	0.635260452571901	0.121566608265799	0.0412086058230319	0	0.0930652587789261
WBGene00011240	63.6767901682665	135.211009370196	370.734521523782	120.990496962159	316.529601174126	765.372557325817	465.446302168923	172.653204506101	515.782820222955	-1.57283374388672	0.0115436549416076	0.24609785736195	R11A8.7	IV	10374905	10387318	+	8498	protein_coding	Ankyrin repeat and KH domain-containing protein mask-1 [Source:UniProtKB/Swiss-Prot;Acc:Q21920]	KH_1	61	109	822	64	292	909	541	0.337818610196628	0.797169078118041	3.06329065597562	0.616158737494056	1.90589559470909	4.74532824981587	2.65822619162121
WBGene00022071	7.30717264226009	31.011699396834	9.47131989294334	15.1238121202699	1.08400548347303	0	3.44137746520461	15.7285010130768	1.50846098289255	3.36640546683646	0.0115962122675089	0.246749274648745	Y67D8C.7	IV	3065568	3066934	-	515	protein_coding	-	-	7	25	21	8	1	0	4	0.639677792333491	3.01698709621765	1.29135361038456	1.2709021726273	0.107702492112235	0	0.324312850010187
WBGene00002260	7.30717264226009	94.2755661663754	22.0997464168678	7.56190606013494	7.58803838431124	0	3.44137746520461	32.8110978214096	3.67647194983861	3.18260309115164	0.011620492267508	0.246749274648745	lbp-8	V	13890679	13891364	+	622	protein_coding	Lipid Binding Protein [Source:UniProtKB/TrEMBL;Acc:O02324]	-	7	76	49	4	7	0	4	0.529636757317922	7.59388263318064	2.4948176663646	0.526137153459052	0.624224250907727	0	0.268522697355701
WBGene00002999	432.167067699382	462.694555000764	506.49010665597	676.790592382077	719.779641026094	1015.44477902633	1424.73027059471	519.535580434548	1053.31823021571	-1.02115402370763	0.0116279610257795	0.246749274648745	lin-10	I	8109746	8119314	-	3339	protein_coding	-	PID	414	373	1123	358	664	1206	1656	5.83518170981147	6.94277491761521	10.6511488155544	8.77194644980891	11.0302318666367	16.023227232228	20.7088178348823
WBGene00010834	710.883509911303	699.623938392575	422.150258085474	765.642988588663	274.253387318678	271.122072012006	412.104951458252	649.575173744504	319.160136929645	1.02335337345609	0.0116632560890488	0.247117481320584	mct-3	X	13852906	13857324	+	2179	protein_coding	MonoCarboxylate Transporter family [Source:UniProtKB/TrEMBL;Acc:Q93896]	MFS_1	681	564	936	405	253	322	479	14.7082276888638	16.086536428956	13.6035336075914	15.2064261505128	6.44015429543994	6.55567996964381	9.17887969306596
WBGene00010306	30.2725723750775	78.1494824800217	308.043404137157	107.757161356923	242.81722829796	579.291880572236	519.647997245896	131.055655087295	447.252368705364	-1.76421696961636	0.0117240497045297	0.248023982382155	golg-4	III	3415552	3425447	+	4106	protein_coding	-	-	29	63	683	57	224	688	604	0.332391198542227	0.953591294074834	5.26786787842087	1.13575661463329	3.02595214078602	7.43341870392023	6.14227685851002
WBGene00001538	64.7206719743036	69.4662066489082	339.163455213971	128.552403022294	265.581343450893	660.123305768361	475.770434564537	150.475684214869	467.158361261264	-1.62797361241597	0.0118676124730714	0.250047026538959	gcy-12	II	5312046	5319234	+	5597	protein_coding	Receptor-type guanylate cyclase gcy-12 [Source:UniProtKB/Swiss-Prot;Acc:Q19187]	Guanylate_cyc	62	56	752	68	245	784	553	0.52132295130576	0.621832466356384	4.25496163956655	0.993992185219942	2.42797247494394	6.21412319189485	4.12554395741697
WBGene00011508	41.7552722414862	90.5541622387553	5.86319802896492	15.1238121202699	2.16801096694607	10.9459221619754	5.16206619780691	38.3241111573691	6.09199977557612	2.63731802426774	0.011879599455644	0.250047026538959	T05H10.3	II	8049049	8050564	-	624	protein_coding	-	-	40	73	13	8	2	13	6	3.01679544919183	7.27074550527581	0.659768957686558	1.04890163285747	0.177778152044234	0.924225326983298	0.401493071527034
WBGene00021675	245.312224418731	97.9969700939955	202.054824382791	412.123880277354	483.466445628973	527.088251799738	775.170274037338	239.371974793218	595.24165715535	-1.31822303009564	0.0118911088826995	0.250047026538959	Y48G1BR.1	I	254277	259157	-	2078	protein_coding	-	-	235	79	448	218	446	626	901	5.32221949794863	2.36277420615236	6.82756095577081	8.58302375606757	11.9048052999322	13.3643516001897	18.1046712099948
WBGene00003548	230.697879134211	22.3284235657205	138.461676530172	219.295275743913	323.033634074964	473.20063500232	673.649638813802	152.695813743504	489.961302630362	-1.68382015415204	0.0118923033969662	0.250047026538959	nas-30	I	942257	947710	+	2225	protein_coding	Zinc metalloproteinase nas-30 [Source:UniProtKB/Swiss-Prot;Acc:Q9N2V2]	Astacin	221	18	307	116	298	562	783	4.67447370365562	0.502785984394384	4.36959791481758	4.26537616813231	7.42880964695041	11.2053494025625	14.6941050789166
WBGene00002855	2419.71802639413	1947.53472212118	1833.37692213403	1714.6621991356	1002.70507221256	1176.26563540612	1148.55972901204	1978.82296744623	1109.17681221024	0.835189557080794	0.0119760514947665	0.25142405668586	let-721	III	6444693	6446943	-	2015	protein_coding	Electron transfer flavoprotein-ubiquinone oxidoreductase, mitochondrial [Source:UniProtKB/Swiss-Prot;Acc:Q11190]	-	2318	1570	4065	907	925	1397	1335	54.1388272353032	48.4245144743778	63.8879002599509	36.8265979742603	25.4624191960128	30.7567511296239	27.664167767153
WBGene00012880	104.388180603716	99.2374380698689	373.891628154763	160.690503777867	712.191602641783	330.061652884181	474.049745831935	184.551937651554	505.434333785966	-1.44740625618994	0.0120278432187843	0.251870878611793	Y45F10C.4	IV	13663398	13664190	-	429	protein_coding	UPF0375 protein Y45F10C.4 [Source:UniProtKB/Swiss-Prot;Acc:O45944]	-	100	80	829	85	657	392	551	10.9701652697885	11.5897313160063	61.1970311521294	16.2102979623427	84.945633376772	40.536652103771	53.6297411906414
WBGene00018682	1053.27674229149	853.441967400872	853.320820830895	1007.62398251298	1287.79851436596	3143.16364851185	1521.94918398674	941.915878259059	1984.30378228819	-1.07535058682444	0.0120339121497647	0.251870878611793	aagr-4	X	460651	466912	+	2844	protein_coding	Acid Alpha Glucosidase Relate [Source:UniProtKB/TrEMBL;Acc:O17352]	Glyco_hydro_31	1009	688	1892	533	1188	3733	1769	16.6967535472782	15.034864527874	21.0680652817378	15.3329945444502	23.1696690309801	58.2300952848718	25.9722536312439
WBGene00018763	295.418551108515	155.05849698417	140.716752695158	81.2904901464506	44.4442248223944	70.7274970466102	75.7103042345014	168.121072733573	63.627342034502	1.40272005105503	0.0120594936879826	0.252023288423212	F53F10.1	I	3834115	3837807	-	831	protein_coding	-	-	283	125	312	43	41	84	88	16.0271342347679	9.34866639321354	11.8901322627123	4.23347301637058	2.7366283043921	4.48432794030886	4.42173837619183
WBGene00010661	1431.16195607694	707.066746247816	655.776148778077	1234.48116431703	2218.9592246693	1230.995246216	3843.15828426725	1007.12150385497	2431.03758505085	-1.27191893548668	0.0120937293893078	0.252355819923556	tyr-2	III	13744222	13747287	+	2263	protein_coding	TYRosinase [Source:UniProtKB/TrEMBL;Acc:Q9XUS8]	ShTK	1371	570	1454	653	2047	1462	4467	28.5117164600686	15.6542034837771	20.3475895249051	23.607934497553	50.1725610681301	28.6603785003888	82.421932502506
WBGene00007248	87.686071707121	76.9090145041484	265.196957002413	90.7428727216193	253.65728313269	589.395808721751	261.54468735555	130.133728983826	368.199259736664	-1.49191651421944	0.0121600941207576	0.252899185239957	catp-4	II	14593581	14597657	+	3137	protein_coding	Sodium/potassium-transporting ATPase subunit alpha [Source:UniProtKB/TrEMBL;Acc:G5EFV6]	E1-E2_ATPase	84	62	588	48	234	700	304	1.26018768142205	1.22833787672591	5.93602775318629	1.25186092235204	4.13746487868837	9.89925756666842	4.04641534886793
WBGene00019407	204.600833983282	203.436748043231	181.308123664915	166.361933322969	123.576625115926	58.0975868597155	78.2913373334048	188.926909753599	86.6551831030154	1.12848549659174	0.0121702405670143	0.252899185239957	lect-2	II	5790726	5794402	+	1146	protein_coding	LECT-2; LEukocyte cell-derived ChemoTaxin 2 (LECT-2) homolog [Source:UniProtKB/TrEMBL;Acc:Q21241]	Peptidase_M23	196	164	402	88	114	69	91	8.04899979533066	8.89405689865769	11.1089893608375	6.28242653397353	5.51763814302732	2.67105958374231	3.31564609854437
WBGene00012929	286.02361485418	539.603569504912	752.744423872497	557.690571934952	866.120381294954	1184.68557553072	1407.52338326868	534.015545041635	1152.77644669812	-1.10944837800386	0.0121763742170476	0.252899185239957	rsks-1	III	11245120	11252281	+	3050	protein_coding	Ribosomal protein S6 kinase beta [Source:UniProtKB/Swiss-Prot;Acc:Q9NAH6]	Pkinase	274	435	1669	295	799	1407	1636	4.22786572722149	8.86400700629717	17.3296428649789	7.91318904001651	14.5304786776403	20.4650759616866	22.3972580858674
WBGene00022361	74.115608228638	19.8474876139738	212.428174741729	162.580980292901	262.329327000474	470.674652964941	417.267017656059	117.243062719311	383.423665873825	-1.70705972919589	0.0121932224077353	0.252899185239957	Y92H12A.5	I	1490887	1514411	-	4592	protein_coding	-	-	71	16	471	86	242	559	485	0.72765736923451	0.216550293317365	3.24827016449863	1.532236967162	2.92311881357749	5.4004385831045	4.41012859926472
WBGene00010263	75.1594900346752	50.8591870108078	195.289595887832	149.347644687665	253.65728313269	573.397922485018	190.996449318856	117.663979405245	339.350551645521	-1.52558986467115	0.0122617664632274	0.253938417641456	wago-4	II	12919551	12923377	+	3369	protein_coding	Piwi-like protein [Source:UniProtKB/TrEMBL;Acc:O62275]	Piwi	72	41	433	79	234	681	222	1.0057775745124	0.756351232254505	4.07023983869321	1.91847190907323	3.85254595560861	8.96737236225291	2.75146097815855
WBGene00194659	29.2286905690403	37.2140392762008	4.51015232997302	28.357147725506	1.08400548347303	3.36797604983858	6.88275493040922	24.8275074751801	3.77824548790694	2.68483394635582	0.01228150836406	0.253965365149902	linc-1	I	13652524	13652727	+	157	lincRNA	-	-	28	30	10	15	1	4	8	8.39322453635026	11.875783601672	2.0171280235003	7.81665548053018	0.353291614253509	1.13026282025983	2.12765755102224
WBGene00018039	16.7021088965945	24.8093595174672	114.106853948317	17.0142886353036	3.2520164504191	15.9978862367332	3.44137746520461	43.1581527494207	7.56376005078565	2.51860792789614	0.0123066475318782	0.254103672877101	F35D2.1	II	7575930	7577582	+	1146	protein_coding	-	-	16	20	253	9	3	19	4	0.657061207782095	1.08464108520216	6.99147837883557	0.64252089552002	0.145201003763877	0.735509160740636	0.145742685650302
WBGene00014938	935.318098209291	783.975760751964	583.613711498509	502.866752998974	406.502056302388	325.009688809423	335.534302857449	701.443580864684	355.682015989753	0.980561841141777	0.0123368614620584	0.254346191699804	mdt-9	IV	13386294	13387358	+	889	protein_coding	MeDiaTor [Source:UniProtKB/TrEMBL;Acc:Q0KHC0]	Mss4	896	632	1294	266	375	386	390	47.4325760074507	44.1830803184217	46.096253655599	24.4798774786578	23.3971246222445	19.2621449475214	18.3178391238881
WBGene00008605	805.876754260684	793.899504558951	372.989597688769	614.404867385964	159.348806070536	426.89096431704	244.337800029527	646.792680973592	276.859190139034	1.22250406028146	0.0124302369779408	0.255888226696862	mlt-9	X	15101787	15107967	-	2261	protein_coding	-	-	772	640	827	325	147	507	284	16.0689389445852	17.5921972032435	11.5834535799759	11.7601310893131	3.60619954239572	9.94778750883041	5.24480290164638
WBGene00077770	233.829524552323	302.6741861131	315.710663098111	92.633349236653	118.156597698561	81.6734192085855	86.8947809964164	236.211930750047	95.5749326345208	1.31104101013434	0.0124952874970113	0.256717495512267	M04D5.3	I	11339787	11341521	-	1054	protein_coding	-	-	224	244	700	49	109	97	101	10.0017931856318	14.3876507973704	21.0324829015829	3.80351237265773	5.7361284579889	4.08272592261313	4.00121747943071
WBGene00017131	206.688597595357	339.888225389301	474.017009880164	185.266698473306	112.736570281196	159.978862367332	118.727522549559	301.465132834532	130.480985066029	1.21148475882827	0.0125078012989203	0.256717495512267	E04F6.15	II	7208773	7210287	-	1069	protein_coding	-	adh_short	198	274	1051	98	104	190	138	8.7168173839698	15.9299176481674	31.1356635896833	7.50028445422123	5.39620718197502	7.8848783742635	5.3902980005201
WBGene00009733	134.660752978793	219.562831729585	91.5560922984523	49.1523893908771	20.5961041859876	50.5196407475787	50.760317611768	123.733016599427	40.6253541817781	1.60457804339144	0.0125527517192922	0.25686784396837	F45G2.7	III	13433447	13434504	-	618	protein_coding	-	-	129	177	203	26	19	60	59	9.82362323940718	17.8002238676841	10.4025707503201	3.44202671753228	1.70528945844372	4.30706948497071	3.98634544804188
WBGene00000165	116.914762276161	300.193250161353	143.422844093142	916.881109791361	1890.50556317697	838.626036409806	929.171915605244	369.352991580505	1219.43450506401	-1.72692168806505	0.0125567430910918	0.25686784396837	aps-3	I	1154511	1156020	-	1470	protein_coding	AdaPtin, Small chain (Clathrin associated complex) [Source:UniProtKB/TrEMBL;Acc:Q8T874]	-	112	242	318	485	1744	996	1080	3.58567687675372	10.231485763309	6.85082542185552	26.9931624292504	65.8054900105611	30.0580710424609	30.6773481591268
WBGene00010012	426.947658669196	329.964481582314	391.932237474655	438.590551487827	535.498708835679	797.368329799284	977.351200118109	396.858732303498	770.072746251024	-0.957189010195768	0.0125710809493669	0.25686784396837	saeg-1	V	10852519	10865792	-	3160	protein_coding	Suppressor of activated egl-4 protein 1 [Source:UniProtKB/Swiss-Prot;Acc:Q20733]	-	409	266	869	232	494	947	1136	6.09125369747581	5.23160838368172	8.70895024146256	6.00662150259138	8.67107310704862	13.2948058428332	15.0107586843322
WBGene00019301	4095.14832508376	2370.53430189399	1924.93301443248	2554.03377181058	1371.26693659339	1333.71851573608	1468.60783327607	2736.1623533052	1391.19776186851	0.975720624893571	0.0126153569544829	0.257390660706872	K02D10.1	III	8769502	8776141	+	2231	protein_coding	Putative NipSnap protein K02D10.1 [Source:UniProtKB/Swiss-Prot;Acc:P34492]	-	3923	1911	4268	1351	1265	1584	1707	82.7540391465714	53.2355554558323	60.5840016797396	49.5433241897151	31.4502380317428	31.4974002963667	31.9481228158007
WBGene00017044	1004.21429740774	1128.82585804476	608.870564546358	652.214397686639	495.390505947176	393.211203818654	384.573931736615	848.531279421374	424.391880500815	0.999775367499881	0.0126361246257453	0.257433000511487	mrpl-18	III	8145015	8145974	+	635	protein_coding	39S ribosomal protein L18, mitochondrial [Source:UniProtKB/Swiss-Prot;Acc:P34378]	-	962	910	1350	345	457	467	447	71.2970908111994	89.0652600089702	67.3276038710062	44.450303842826	39.9186142221654	32.6258817789884	29.3930864711004
WBGene00010910	64.7206719743036	120.325393659716	132.598478501207	73.7285840863157	192.9529760582	202.078562990315	265.846409187056	97.8432820553855	220.292649411857	-1.1637095656779	0.0126930653768707	0.258088287918381	M106.2	II	10844313	10855554	-	1724	protein_coding	-	-	62	97	294	39	178	240	309	1.69248524272525	3.49683504388754	5.40061457707233	1.85078814800024	5.72684887002817	6.1757980086123	7.48397989941575
WBGene00003720	411.289431578639	240.650787319432	133.500508967201	253.32385301452	74.7963783596393	55.5716048223365	162.605085230918	259.691145219948	97.6576894709645	1.40879915821379	0.0127057696201468	0.258088287918381	nhr-130	V	480811	483355	-	1421	protein_coding	Nuclear hormone receptor family member nhr-130 [Source:UniProtKB/Swiss-Prot;Acc:O16963]	Hormone_recep	394	194	296	134	69	66	189	13.0488610477922	8.4849311972725	6.59676097875483	7.71507379776655	2.69332023730349	2.06048264312673	5.55365785639365
WBGene00007947	212.95188843158	269.181550764519	505.137060956978	143.676215142564	115.988586731615	143.13898211814	75.7103042345014	282.73667882391	111.612624361419	1.34578984787112	0.0127276769632576	0.25815252892192	C35A5.3	V	10499355	10501395	-	1514	protein_coding	-	MFS_1	204	217	1120	76	107	170	88	6.34124824141881	8.90788356506747	23.4274631210233	4.10692792574576	3.92004347942186	4.98129370421646	2.42699114307491
WBGene00018340	568.91558429025	633.879135671287	658.482240176061	784.547753739	396.74600695113	377.213317581921	316.606726798824	661.456178469149	363.522017110625	0.863030852273415	0.0127990471928359	0.259218349911376	anmt-2	III	6154844	6157758	-	1114	protein_coding	Amine N-MethylTransferase [Source:UniProtKB/TrEMBL;Acc:Q20308]	NNMT_PNMT_TEMT	545	511	1460	415	366	448	368	23.0240528806364	28.5086322863956	41.5050346092226	30.4784074107686	18.2233776824373	17.8407014644963	13.7934854878659
WBGene00007012	352.832050440558	455.251747145523	207.918022411756	370.533396946612	169.104855421793	154.084904280115	177.230939458037	346.633804236112	166.806899719982	1.05274635464682	0.0128234367583209	0.259330941315118	mdt-4	II	4942107	4943949	-	1078	protein_coding	Mediator of RNA polymerase II transcription subunit 4 [Source:UniProtKB/Swiss-Prot;Acc:Q23523]	-	338	367	461	196	156	183	206	14.7559916924849	21.1586510619895	13.5430125191912	14.8753322477968	8.0267330392365	7.53097891671734	7.97920924340925
WBGene00016104	45.9307994656348	39.6949752279475	49.6116756297032	51.0428659059108	72.6283673926933	107.775233594835	154.861985934207	46.5700790572991	111.755195640578	-1.26467559570163	0.0128800288464079	0.260093485737141	ddr-1	X	5461256	5466310	+	2548	protein_coding	Discoidin domain-containing receptor A [Source:UniProtKB/Swiss-Prot;Acc:Q18163]	Pkinase_Tyr	44	32	110	27	67	128	180	0.81268775365984	0.780532925363688	1.36718214151689	0.866949308790357	1.4585064718731	2.22858728767087	2.94974501530066
WBGene00015430	0	0	9.92233512594064	1.89047651503374	14.0920712851494	47.9936587101997	34.4137746520461	2.95320291024359	32.1665015491318	-3.31228567072818	0.0129171604296513	0.260380944753608	C04E7.3	X	344127	346289	-	1557	protein_coding	-	-	0	0	22	1	13	57	40	0	0	0.447473358585103	0.0525461318965206	0.463113798774189	1.62407225088395	1.07271109669394
WBGene00008634	530.291957466875	230.727043512445	126.735280472242	474.509605273468	869.372397745373	549.822090136148	1287.93551635282	340.565971681257	902.376668078115	-1.40836656119212	0.0129320771283378	0.260380944753608	F10A3.4	V	16149125	16151870	+	1788	protein_coding	-	-	508	186	281	251	802	653	1497	13.3710853331965	6.46526160954561	4.97704904993081	11.4851208993756	24.8793961505125	16.2018560676535	34.9595376509512
WBGene00003638	105.432062409753	63.2638667695414	80.731726706517	96.4143022667205	145.256734785387	171.766778541768	249.499866227334	86.4604895381329	188.841126518163	-1.12978291035452	0.0129539251887812	0.260440084233423	nhr-48	X	15708195	15716444	+	2911	protein_coding	Nuclear hormone receptor family member nhr-48 [Source:UniProtKB/Swiss-Prot;Acc:Q94407]	zf-C4	101	51	179	51	134	204	290	1.63286255917095	1.08885147484928	1.94734966830742	1.4333667796314	2.55326313317256	3.10890223353503	4.15974958339242
WBGene00008936	213.995770237617	204.677216019105	1056.27767567968	230.638134834116	70.4603564257472	237.44231151362	49.8999732454668	426.39719919263	119.267547061611	1.83959305488532	0.013021113639568	0.261409295982698	papl-1	V	12757591	12760227	-	1634	protein_coding	Purple acid phosphatase [Source:UniProtKB/TrEMBL;Acc:Q19553]	Metallophos	205	165	2342	122	65	282	58	5.90435241524814	6.27585014690563	45.3908122076451	6.10853606993371	2.20645099354777	7.65625093393264	1.48213354189172
WBGene00009395	33.404217793189	0	59.9850259886411	5.6714295451012	2.16801096694607	3.36797604983858	0.860344366301152	24.7651683317328	2.1321104610286	3.55364679919512	0.013065962011209	0.261927843985984	clec-64	II	12898242	12900435	+	1239	protein_coding	C-type LECtin [Source:UniProtKB/TrEMBL;Acc:O45442]	VWA	32	0	133	3	2	4	1	1.21548368703516	0	3.39948751079176	0.198097644946447	0.0895347593830523	0.143221358176589	0.0337007905075154
WBGene00016506	33.404217793189	26.0498274933406	36.9832491057787	28.357147725506	6.5040329008382	10.9459221619754	9.46378802931267	31.1986105294536	8.97124769737542	1.79715565770598	0.0131132394142589	0.262493507577286	abhd-5.1	V	4847653	4849838	+	1376	protein_coding	Abhydrolase domain-containing protein abhd-5.1 [Source:UniProtKB/Swiss-Prot;Acc:P91143]	Abhydrolase_1	32	21	82	15	6	13	11	1.09446532575331	0.948509169930055	1.8872460882662	0.891871301194214	0.241860974292736	0.419125438980798	0.333799472257941
WBGene00015237	50.1063266897834	60.7829308177947	231.821829760613	102.085731811822	246.069244748379	342.691563071075	342.417057787858	111.199204770003	310.392621869104	-1.4723148322378	0.0132189353486509	0.264225221511785	B0511.12	I	10654298	10666933	-	6950	protein_coding	-	-	48	49	514	54	227	407	398	0.325032580194941	0.438179392075122	2.34213233439464	0.635679665841102	1.81164889789652	2.59793755222241	2.39116564268302
WBGene00000479	1424.89866524072	1148.67334565873	2528.39139618287	2724.17665816361	3504.58972806832	6144.87230293049	3348.46027364408	1956.53501631148	4332.6407682143	-1.14705814284836	0.0132383037472612	0.264228868416349	cgh-1	III	7495320	7497832	-	2273	protein_coding	ATP-dependent RNA helicase cgh-1 [Source:UniProtKB/Swiss-Prot;Acc:Q95YF3]	DEAD	1365	926	5606	1441	3233	7298	3892	28.2620511637003	25.3193308634445	78.1064273145449	51.8673320413171	78.8931415989487	142.437232267293	71.4965013532136
WBGene00015281	2.08776361207431	0	8.56928942694874	1.89047651503374	31.436159020718	19.3658622865718	25.8103309890346	3.13688238851419	25.5374507654415	-2.89178234681325	0.0132957214785821	0.264914091523452	C01B10.7	IV	6638556	6639271	+	417	protein_coding	-	-	2	0	19	1	29	23	30	0.22571706957982	0	1.44294793623535	0.196197427728735	3.85740220550654	2.4468699304306	3.00397693804399
WBGene00007262	87.686071707121	27.2902954692139	86.594924735482	51.0428659059108	207.045047343349	117.037167731891	174.649906359134	63.1535394544319	166.244040478125	-1.38504359540041	0.0133111059638563	0.264914091523452	jud-4	X	15284182	15286227	+	957	protein_coding	-	-	84	22	192	27	191	139	203	4.1308346464169	1.42873411912836	6.35363710975895	2.30824121086503	11.0701730790177	6.44350196617823	8.85718048702063
WBGene00003400	534.467484691023	517.275145939191	551.140614722703	846.933478735113	920.320655468606	1099.6441802723	1640.6767065363	612.454181022008	1220.21384742573	-0.996161167926513	0.0133625704399012	0.26555457445645	dapk-1	I	1305562	1328348	+	4997	protein_coding	Death-associated protein kinase dapk-1 [Source:UniProtKB/Swiss-Prot;Acc:O44997]	Pkinase	512	417	1222	448	849	1306	1907	4.82204294812587	5.18641636060214	7.74452831340059	7.3349647105406	9.42391417624434	11.5945241740903	15.9350245927183
WBGene00006051	1111.73412342957	951.438937494868	1417.08986207752	2436.82422787848	3282.36860395635	4225.96794853496	2248.07982914491	1479.27178772011	3252.13879387874	-1.13720619638948	0.0134375235762643	0.266617318168675	ssq-2	IV	4996142	4997559	+	1316	protein_coding	Sperm-Specific family, class Q [Source:UniProtKB/TrEMBL;Acc:Q23057]	-	1065	767	3142	1289	3028	5019	2613	38.085896347168	36.2226440103785	75.6107257769422	80.1357659352246	127.624179521019	169.192227943921	82.9077090984913
WBGene00011629	139.880162008979	166.22270876703	833.476150579014	302.476242405398	654.739312017712	1657.04421652058	978.21154448441	360.513815940105	1096.6650243409	-1.60218313672121	0.013454765911068	0.266617318168675	T08G11.1	I	8905644	8916805	-	9862	protein_coding	-	-	134	134	1848	160	604	1968	1137	0.639455405292091	0.844462703346097	5.93430801284004	1.32734662117838	3.39707333161952	8.85277035978	4.81400859074515
WBGene00015780	159.713916323685	174.905984598144	551.140614722703	296.804812860296	679.671438137592	1049.12453952472	517.927308513293	295.641332126207	748.907762058534	-1.3380382664303	0.0134944029053503	0.267018558638628	C14F11.4	X	6230920	6233048	-	1438	protein_coding	-	-	153	141	1222	157	627	1246	602	5.00729303068919	6.09397824733922	26.9119666078322	8.93244047007828	24.1847518883875	38.4395468402066	17.4803047442034
WBGene00022493	156.582270905573	222.043767681332	311.200510768138	321.381007555735	509.482577232326	495.934473338731	528.251440908907	252.801889227695	511.222830493321	-1.01657025618517	0.0135235801561407	0.267211974046441	mrpl-45	III	1196560	1202008	-	1969	protein_coding	Probable 39S ribosomal protein L45, mitochondrial [Source:UniProtKB/Swiss-Prot;Acc:Q95Y71]	-	150	179	690	170	470	589	614	3.58522161051746	5.64999401655306	11.0977896793188	7.06370525733369	13.2399127555949	13.2705426330482	13.0206915060591
WBGene00017667	91.8615989312697	244.372191247052	186.720306460883	103.976208326855	85.6364331943697	53.0456227849576	46.4585957802622	156.732576241515	61.7135505865298	1.35013674377737	0.0135817083720498	0.267955230673032	ttr-37	X	1335363	1336915	-	561	protein_coding	TransThyretin-Related family domain [Source:UniProtKB/TrEMBL;Acc:O16586]	-	88	197	414	55	79	63	54	7.38227592272824	21.8244866913912	23.3706394423303	8.02101248655712	7.81083046628569	4.98192047913992	4.01922475881608
WBGene00020209	168.064970771982	86.8327583111353	246.254317216527	189.047651503374	291.597475054246	417.629030179984	457.703202872213	172.549924450754	388.976569368814	-1.16996861487699	0.0136001093697683	0.267955230673032	T04C9.1	III	5993219	6006360	+	3493	protein_coding	-	RhoGAP	161	70	546	100	269	496	532	2.16919079593192	1.24548966296761	4.95025045606908	2.34223668373554	4.27156162174877	6.29944362577108	6.35952151773482
WBGene00013106	123.178053112384	156.298964960043	134.853554666193	217.40479922888	227.641151529337	443.730844566233	334.673958491148	157.933842991875	335.348651528906	-1.09261474562834	0.0136269999572225	0.268101490586955	set-26	IV	16646791	16655883	-	5322	protein_coding	Histone-lysine N-methyltransferase set-26 [Source:UniProtKB/Swiss-Prot;Acc:Q9U263]	PHD	118	126	299	115	210	527	389	1.04346431094933	1.47141896034245	1.77921910573421	1.76787817488378	2.18865549078132	4.39293571427462	3.05201121790637
WBGene00009505	945.756916269662	714.509554103056	689.151276019877	610.623914355896	370.729875347778	357.847455295349	465.446302168923	740.010415187123	398.007877604017	0.895105698841544	0.0136692467669983	0.268549024928817	F37B12.3	II	9039820	9041406	-	1013	protein_coding	-	-	906	576	1528	323	342	425	541	42.0909971971349	35.3389556652322	47.7690961821944	26.086898063387	18.7261993442526	18.6122375818947	22.2997099470849
WBGene00020102	826.754390381427	494.946722373471	504.235030490983	858.276337825316	1028.72120381591	1445.70371939321	1525.39056145194	671.053120267799	1333.27182822035	-0.99194539024847	0.0137825680509002	0.270389639881762	R148.3	III	3175339	3183498	+	4016	protein_coding	-	-	792	399	1118	454	949	1717	1773	9.2811531707806	6.1747569070347	8.81619555410644	9.24893043395137	13.1070661061935	18.9668711525537	18.4342904494554
WBGene00017082	90.8177171252325	153.818029008297	152.443148753088	98.3047787817542	50.9482577232326	32.8377664859261	70.5482380366945	123.845918417093	51.4447540819511	1.27120711075411	0.0138755439840073	0.271826446298362	DC2.5	V	210148	212787	-	1256	protein_coding	-	adh_short	87	124	338	52	47	39	82	3.25986845831461	6.13582152753055	8.52236589928878	3.38721737489641	2.07558823373936	1.37750781219167	2.72606123724725
WBGene00004166	26.0970451509289	53.3401229625545	239.489088721567	85.0714431765181	217.88510217808	507.722389513166	287.355018344585	100.999425002892	337.654170011943	-1.73250568860515	0.0139292528937844	0.272075595822002	pqn-85	II	240722	255182	-	7004	protein_coding	Nipped-B-like protein pqn-85 [Source:UniProtKB/Swiss-Prot;Acc:Q95XZ5]	-	25	43	531	45	201	603	334	0.167982613532954	0.381560132756938	2.40094106132424	0.525648876546219	1.59177947901171	3.81935720505491	1.99118551293019
WBGene00013578	156.582270905573	55.8210589143012	188.975382625869	141.78573862753	274.253387318678	245.862251638216	488.675600059054	135.791112768319	336.263746338649	-1.30486075459004	0.013945402752282	0.272075595822002	scav-2	III	13550699	13555334	-	2251	protein_coding	SCAVenger receptor (CD36 family) related [Source:UniProtKB/TrEMBL;Acc:G5EBM7]	-	150	45	419	75	253	292	568	3.13607345673429	1.2424464852038	5.89483486316839	2.72593271977619	6.23416091060135	5.75474997023452	10.5362055625255
WBGene00013362	274.540914987772	191.032068284498	177.24898656794	357.300061341376	751.215800046812	357.847455295349	525.670407810004	250.030507795396	544.911221050722	-1.12748718313552	0.013965570705002	0.272075595822002	algn-7	V	19927782	19934323	-	1348	protein_coding	Asparagine Linked Glycosylation (ALG) homolog, Nematode [Source:UniProtKB/TrEMBL;Acc:Q9U1Z2]	Glycos_transf_4	263	154	393	189	693	425	611	9.18197950218415	7.10021503267127	9.23284986483622	11.4709999047365	28.5151935626083	13.9867927822398	18.9261689444465
WBGene00008378	37.5797450173376	9.92374380698689	212.428174741729	245.761946954386	478.046418211608	250.914215712974	874.10987616197	126.42340263011	534.356836695517	-2.08054021175173	0.0139672847985881	0.272075595822002	ule-3	V	10793793	10794924	+	1032	protein_coding	Uterine Lumin Expressed/locailized [Source:UniProtKB/TrEMBL;Acc:Q18947]	-	36	8	471	130	441	298	1016	1.64169798862997	0.481782435520028	14.4535432125753	10.3060683693554	23.7023754806882	12.8101929042336	41.1079107653416
WBGene00013895	582.486047768733	502.389530228711	571.436300207581	608.733437840863	710.023591674837	1174.5816473812	1361.92513185472	566.261329011472	1082.17679030359	-0.934877147190557	0.0140407586830688	0.273120520597772	ZC434.9	I	10356251	10360890	+	2512	protein_coding	-	ShTK	558	405	1267	322	655	1395	1583	10.4540609180434	10.0201924139108	15.973132536093	10.4873461030447	14.462875458503	24.636197410351	26.3131398692829
WBGene00017246	3.13164541811147	0	13.9814722229164	1.89047651503374	36.8561864380831	66.5175269843119	11.184476761915	4.75089853901539	38.18606339477	-2.90168019338926	0.014096852998235	0.273824907604644	F08D12.2	II	2781628	2783083	+	746	protein_coding	-	-	3	0	31	1	34	79	13	0.189257408876914	0	1.31600028021126	0.109670680111103	2.52797672504723	4.6979389275076	0.727638917834517
WBGene00008375	1488.57545540898	1091.61181876856	720.271327096691	945.238257516868	628.72318041436	376.371323569461	565.246248659857	1061.42421469777	523.446917547893	1.01995696795928	0.0141172825892713	0.273835515238654	D1054.8	V	10784236	10785367	+	969	protein_coding	-	-	1426	880	1597	500	580	447	657	69.257404380332	56.4416326937395	52.1932396495571	42.2158551924059	33.1999322950718	20.4645806148128	28.3108550993799
WBGene00017592	307.945132780961	275.383890643886	292.257870982252	132.333356052361	126.828641566345	97.6713054453188	123.889588747366	251.980062614865	116.12984525301	1.12209655692981	0.014189681772612	0.274852738920411	F19C7.2	IV	4599954	4602778	+	1679	protein_coding	-	Peptidase_S28	295	222	648	70	117	116	144	8.26878657366337	8.21756127958461	12.2224262417407	3.41096064050136	3.86516596916183	3.06497118561227	3.58115559213154
WBGene00002077	2363.34840886812	1967.38220973515	1595.24087911146	3909.50543308976	3981.55214079645	6208.86384787742	5163.78688653951	2458.86923270112	5118.06762507113	-1.05827571985308	0.0142372471371422	0.27538675220888	imb-3	I	310981	314989	-	3710	protein_coding	IMportin Beta family [Source:UniProtKB/TrEMBL;Acc:Q9N5V3]	-	2264	1586	3537	2068	3673	7374	6002	28.7192421543765	26.5686780627452	30.1921656496477	45.6043204815205	54.9136106649711	88.1755803063052	67.5512633940018
WBGene00011338	196.249779534985	318.800269799454	454.62335486128	336.504819676005	553.92680205472	783.054431587469	670.208261348597	326.544555967931	669.063164996929	-1.03345993222052	0.0143178847311017	0.276558076461056	sec-31	IV	11365605	11371836	-	3669	protein_coding	Yeast SEC homolog [Source:UniProtKB/TrEMBL;Acc:G5EFY6]	-	188	257	1008	178	511	930	779	2.41146298538833	4.35337505718057	8.7005345458453	3.96918786333963	7.72513664124183	11.2448674288728	8.86545725888094
WBGene00001564	12570.4247082994	9029.36639638219	2819.74723669913	14692.7834748422	2959.33496988138	4659.59486495167	4098.68056105869	9778.08045405573	3905.87013196391	1.32374831012078	0.0143944735349896	0.277648024543245	icl-1	V	724207	728103	-	3355	protein_coding	Bifunctional glyoxylate cycle protein Isocitrate lyase Malate synthase [Source:UniProtKB/Swiss-Prot;Acc:Q10663]	-	12042	7279	6252	7772	2730	5534	4764	168.918245146653	134.840349004884	59.0146125561566	189.526364311274	45.1339251222642	73.175505829278	59.2912522344257
WBGene00012544	3516.83780453918	2381.69851367685	1537.9619445208	2446.27661045365	1176.14594956824	1119.01004255887	1456.56301214785	2470.69371829762	1250.57300142499	0.982062862181673	0.0144200426327592	0.277752205787915	Y37D8A.2	III	12820141	12825651	+	1872	protein_coding	Putative phospholipase B-like 1 [Source:UniProtKB/Swiss-Prot;Acc:Q9XWV2]	-	3369	1920	3410	1294	1085	1329	1693	84.6965322360606	63.7435222380345	57.6874909156708	56.5532797048985	32.1482158279989	31.4947553733539	37.7626538941816
WBGene00001330	1222.38559486951	1220.62048825939	709.897976737753	1593.67170217344	2096.46660503685	1971.94997718049	3140.2569369992	1186.64394051002	2402.89117307218	-1.01905468812935	0.0144486952329376	0.277915406072648	eps-8	IV	14879490	14900652	+	3293	protein_coding	EPS (Human endocytosis) related [Source:UniProtKB/TrEMBL;Acc:Q7YTG1]	SH3_2	1171	984	1574	843	1934	2342	3650	16.7353818851068	18.5713741983511	15.1372196450455	20.9442690455238	32.5759973181618	31.5510824045413	46.2820437144434
WBGene00020800	46.974681271672	23.5688915415939	40.5913709697572	51.0428659059108	13.0080658016764	10.1039281495157	15.4861985934207	40.5444524222335	12.8660641815376	1.65333541370248	0.0145680804314949	0.279820925666036	zig-10	II	6398706	6400940	+	1127	protein_coding	2 (Zwei) IG domain protein [Source:UniProtKB/TrEMBL;Acc:H2L090]	-	45	19	90	27	12	12	18	1.87913966755338	1.04778061176538	2.52901676770712	1.96005930683037	0.590595742017401	0.472363609886761	0.666898873024496
WBGene00009102	53.2379721078949	57.0615268901746	37.4342643387761	32.1381007555735	10.8400548347303	22.7338383364104	6.88275493040922	44.9679660231048	13.4855493671833	1.73445109946541	0.0146099093469503	0.280233525802507	F25B3.5	V	9568749	9570295	-	1429	protein_coding	-	-	51	46	83	17	10	27	8	1.67960983861233	2.00062769235539	1.83941184564258	0.973298506066483	0.38815103875298	0.838205754912774	0.233759437026237
WBGene00006623	2.08776361207431	27.2902954692139	9.02030465994604	17.0142886353036	0	0	2.58103309890346	13.8531630941345	0.860344366301152	3.95897258737463	0.0147137333216535	0.28183245522366	try-5	V	9345772	9348687	+	1294	protein_coding	TRYpsin-like protease; Trypsin-like serine protease [Source:UniProtKB/TrEMBL;Acc:O01887]	Trypsin	2	22	20	9	0	0	3	0.0727388083576391	1.05664493972631	0.489473106166225	0.569033188768117	0	0	0.0968051300745244
WBGene00020847	1217.16618583932	1438.9428520131	1188.42513894789	635.200109051335	482.3824401455	601.183724896186	603.961745143409	1119.93357146291	562.509303395032	0.994070937549762	0.0147743929850187	0.282601305818996	cgr-1	X	3597276	3600475	-	1317	protein_coding	CRAL/TRIO and GOLD domain suppressor of activated Ras [Source:UniProtKB/TrEMBL;Acc:Q22824]	-	1166	1160	2635	336	445	714	702	41.6661370558995	54.7410202363075	63.3618661869369	20.8729035641067	18.7416238647087	24.0509114702898	22.2568004297993
WBGene00001778	90.8177171252325	14.8856157104803	37.8852795717734	85.0714431765181	10.8400548347303	0	18.9275760586253	57.1650138960011	9.92254363111856	2.52492021975797	0.0148456514929544	0.283570474841842	gst-30	II	4933883	4935038	-	718	protein_coding	Glutathione S-Transferase [Source:UniProtKB/TrEMBL;Acc:Q23520]	GST_N	87	12	84	45	10	0	22	5.70249969866734	1.03871756293176	3.70499782366602	5.12763890157342	0.772517875178286	0	1.27940967639812
WBGene00011102	5639.04951621271	4458.24190528886	2873.86906465881	3977.56258763098	2055.27439666487	2360.95121093684	2377.99182845638	4237.18076844784	2264.7391453527	0.90360650140664	0.014895493202286	0.283870165969023	R07E3.1	X	10339225	10341161	-	1420	protein_coding	-	Peptidase_C1	5402	3594	6372	2104	1896	2804	2764	179.034487787278	157.300608063668	142.108657973366	121.223482233454	74.0598742239933	87.6009402882649	81.2757692738557
WBGene00044796	16.7021088965945	49.6187190349344	58.6319802896492	11.3428590902024	9.7560493512573	9.26193413705609	1.7206887326023	34.0739168278451	6.91289074030523	2.32235622381857	0.0149074913704007	0.283870165969023	W03D8.11	I	2818744	2820701	+	776	protein_coding	-	-	16	40	130	6	9	11	2	0.970350701183351	3.20360485474658	5.30535862881974	0.632585005383113	0.643300323376557	0.628854346194822	0.107616699584566
WBGene00022146	540.730775527246	519.756081890938	278.727413992333	289.242906800161	171.272866388739	130.509071931245	253.80158805884	407.11429455267	185.194508792941	1.13622633695077	0.0149764962363946	0.283870165969023	Y71G12B.6	I	1793254	1796424	+	1249	protein_coding	-	-	518	419	618	153	158	155	295	19.5181110214806	20.8493374077606	15.6696448044948	10.0220913422907	7.01661471831268	5.50539346097337	9.86213565608439
WBGene00016450	1957.27838631967	1006.0195284333	358.106094999858	1618.24789686888	548.506774637355	298.907874423174	564.385904293556	1234.91297665542	470.600184451362	1.39129487340708	0.0149811599005249	0.283870165969023	clec-5	III	4881909	4883606	-	1343	protein_coding	C-type LECtin [Source:UniProtKB/TrEMBL;Acc:Q18492]	CUB	1875	811	794	856	506	355	656	65.704591875548	37.5306006118167	18.7230934589353	52.146734342984	20.8981328514723	11.7265819596392	20.3957284526138
WBGene00004311	1877.94336906084	1700.68159492238	983.664223167115	850.714431765181	564.766856889451	762.004581275978	646.118619092165	1353.25090472888	657.630019085865	1.04109116884117	0.0150006075688153	0.283870165969023	ras-2	III	4737589	4740075	-	776	protein_coding	GTP binding protein; R-RAS related [Source:UniProtKB/TrEMBL;Acc:G5EGA7]	Ras	1799	1371	2181	450	521	905	751	109.103806964303	109.803556396439	89.0075936111989	47.4438754037335	37.2399409421318	51.7375621187558	40.4100706940045
WBGene00009347	452.000822014088	258.017338981659	599.850259886411	302.476242405398	179.944910256524	235.7583234887	139.375787340787	403.086165821889	185.026340362004	1.12610840344633	0.0150040901873696	0.283870165969023	F32H5.1	V	13356101	13358079	-	1246	protein_coding	-	Peptidase_C1	433	208	1330	160	166	280	162	16.3546146871597	10.3749488843286	33.8038926634911	10.5058526308677	7.389635674699	9.9691720663367	5.42885655624997
WBGene00006498	12.5265816724459	14.8856157104803	69.0053306485872	60.4952484810795	73.7123728761663	138.929012055841	189.275760586253	39.2281941281482	133.97238183942	-1.76975474416308	0.0150056259675754	0.283870165969023	ten-1	III	6820935	6847283	+	9477	protein_coding	Teneurin-1 [Source:UniProtKB/Swiss-Prot;Acc:G5EGQ6]	-	12	12	153	32	68	165	220	0.059591021218604	0.0786957064667092	0.511273950116079	0.276253927995383	0.397988949432358	0.772382039644162	0.969311119187352
WBGene00020093	241.136697194583	266.700614812773	227.762692663637	172.03336286807	139.836707368021	110.301215632213	87.7551253627175	226.908341884766	112.631016120984	1.01399507810795	0.015049594270167	0.283958546798805	R144.3	III	5022047	5023200	+	774	protein_coding	-	-	231	215	505	91	129	131	102	14.0456383471675	17.2638706061343	20.6625316980906	9.61899714473167	9.24446390630015	7.50843521456199	5.50263372449454
WBGene00009724	682.698701148299	1187.12785291081	847.45762280193	765.642988588663	366.393853413885	478.252599077078	523.949719077402	870.731791362425	456.198723856122	0.932224889780114	0.0151024535947411	0.283958546798805	F45D3.4	V	12552211	12553301	-	1036	protein_coding	-	-	654	957	1879	405	338	568	609	29.7090288521571	57.41070174928	57.4381098761255	31.9834001756443	18.0963057934138	24.3224703811512	24.5453331836257
WBGene00018492	61.5890265561922	177.386920549891	13.5304569899191	66.1666780261807	18.4280932190416	20.2078562990315	23.2292978901311	79.6682705305456	20.6217491360681	1.9434534800903	0.0151076543219295	0.283958546798805	hpo-26	V	6532071	6533074	-	575	protein_coding	-	-	59	143	30	35	17	24	27	4.82897135901941	15.4564184139791	1.65229095490199	4.98000253513198	1.63988751033498	1.8516653507561	1.96068268669202
WBGene00018510	443.649767565791	341.128693365174	273.766246429362	328.94291361587	236.313195397121	138.087018043382	136.794754241883	346.871905244049	170.398322560795	1.02663059833639	0.0151334218126896	0.283958546798805	F46F11.7	I	5620751	5623035	+	1114	protein_coding	-	-	425	275	607	174	218	164	159	17.9545366500375	15.3422189408196	17.2558602793138	12.7788985288524	10.8543615704135	6.53097107182453	5.95968530589859
WBGene00009241	147.187334651239	94.2755661663754	182.21015413091	134.223832567395	264.49733796742	212.18249113983	440.49631554619	139.47422187898	305.725381551147	-1.12843506361444	0.0151582561954396	0.283958546798805	F28H7.8	V	10758958	10760663	+	1329	protein_coding	CRAL-TRIO domain-containing protein F28H7.8 [Source:UniProtKB/Swiss-Prot;Acc:Q19895]	-	141	76	404	71	244	252	512	4.99303481568273	3.55409706383623	9.62696736452801	4.37081809086882	10.183517801974	8.41191087674189	16.0863078048694
WBGene00007848	2076.2809122079	1997.15344115611	1002.606862953	2642.88616801716	1025.46918736549	838.626036409806	973.049478286603	1929.73184608354	945.7149006873	1.02822694001431	0.0151628852660446	0.283958546798805	cytb-5.1	X	14001902	14003080	+	585	protein_coding	YTochrome B [Source:UniProtKB/TrEMBL;Acc:Q93315]	-	1989	1610	2223	1398	946	996	1131	160.010830625135	171.045118005393	120.341857882028	195.515264364632	89.6950036447174	75.530537491312	80.7268735817023
WBGene00006640	293.330787496441	145.134753177183	201.603809149794	251.433376499487	381.569930182508	443.730844566233	513.625586681788	222.875681580726	446.30878714351	-1.00314390818728	0.0151636749284559	0.283958546798805	tsp-14	X	4866684	4874657	-	2034	protein_coding	Tetraspanin-14 [Source:UniProtKB/Swiss-Prot;Acc:H2L006]	Tetraspannin	281	117	447	133	352	527	597	6.50168364359749	3.57499621401366	6.95968670409183	5.34970773808426	9.59897137173349	11.4942005267303	12.2556056169963
WBGene00021070	329.866650707741	246.853127198799	185.818275994888	238.200040894251	79.1324002935315	175.976748604066	67.1068605714899	250.18452369892	107.405336489696	1.21762675889404	0.0151752461838455	0.283958546798805	cpr-8	V	1134485	1139172	+	1126	protein_coding	Cysteine PRotease related [Source:UniProtKB/TrEMBL;Acc:O16289]	Peptidase_C1	316	199	412	126	73	209	78	13.2074554585578	10.983869362553	11.5875585321575	9.15506682746288	3.59598151950219	8.23430593276772	2.89246163075249
WBGene00016170	108.563707827864	193.513004236244	425.758379949453	262.776235589689	377.233908248616	868.937820858353	612.56518880642	247.652831900813	619.578972637796	-1.32076678746145	0.0152192938934561	0.284396357531448	C27F2.8	III	4991439	4998161	-	5647	protein_coding	TMEM (Human TransMEMbrane protein) homolog [Source:UniProtKB/TrEMBL;Acc:Q18264]	-	104	156	944	139	348	1032	712	0.86673436103574	1.71690981625731	5.29404126274009	2.01384655630258	3.41817613535589	8.10738902026645	5.26469965653158
WBGene00008425	336.129941543964	411.835367989956	552.493660421695	207.952416653711	135.500685434129	170.082790516848	213.365402842686	377.102846652331	172.982959597888	1.12702367681884	0.015251070927331	0.284603995679135	D2045.8	III	10482288	10483926	+	858	protein_coding	-	K_tetra	322	332	1225	110	125	202	248	17.6619660843594	24.048692480713	45.2149355617361	10.4890163285747	8.08082509291971	10.4443925063287	12.0691250592369
WBGene00000646	48.0185630777091	50.8591870108078	140.716752695158	141.78573862753	256.909299583109	699.697024353965	57.6430725421772	95.3450603528013	338.08313215975	-1.8265950635626	0.0152836715273483	0.284826419857429	H17B01.2	II	1470565	1472260	+	1401	protein_coding	-	-	46	41	312	75	237	831	67	1.54521942493937	1.81880606814092	7.05260521792569	4.37978197874104	9.38303188776504	26.3137043845181	1.99686204311233
WBGene00022043	192.074252310837	219.562831729585	165.973605743007	132.333356052361	109.484553830776	68.2015150092312	75.7103042345014	177.486011458947	84.465457691503	1.07526694558922	0.0153849374614366	0.286188051279518	psf-3	I	534455	535344	+	735	protein_coding	PSF (Yeast Partner of Sld Five) conserved replication factor, GINS complex [Source:UniProtKB/TrEMBL;Acc:Q9BL54]	-	184	177	368	70	101	81	88	11.7815097379051	14.9667188438487	15.8559984606467	7.79184070122691	7.62196615948012	4.88896336232798	4.99927155185771
WBGene00021900	809.008399678795	836.075415738645	775.295185522362	567.14295451012	389.157968566819	463.096706852805	388.01530920182	746.880488862481	413.423328207148	0.854036356744607	0.0154088372982278	0.286188051279518	Y54H5A.2	III	5137252	5149578	-	1328	protein_coding	-	-	775	674	1719	300	359	550	451	27.4646513409105	31.5429635833768	40.993114636019	18.4821522657114	14.9944090769356	18.3731540906318	14.1804450503795
WBGene00023432	110.651471439938	155.05849698417	124.931219540253	153.128597717733	82.3844167439506	51.3616347600383	56.782728175876	135.942446420523	63.5095932266216	1.09810484248146	0.0154370599741807	0.286188051279518	K12B6.9	V	6291390	6292666	-	785	protein_coding	-	-	106	125	277	81	76	61	66	6.35487000609377	9.89648633472669	11.1748892501917	8.4419879189726	5.37003253665334	3.44730160179248	3.5106349591867
WBGene00003916	375.797450173376	538.363101529039	654.423103079085	750.519176468393	876.960436129684	1255.41307257733	1276.75103959091	579.775707812473	1136.37484943264	-0.971771238662505	0.0154501081104301	0.286188051279518	par-1	V	14112039	14141119	-	6532	protein_coding	Serine/threonine-protein kinase par-1 [Source:UniProtKB/Swiss-Prot;Acc:Q9TW45]	Pkinase	360	434	1451	397	809	1491	1484	2.59374207634129	4.1293740714979	7.03484206444479	4.97248744076307	6.86966132902341	10.1262948869474	9.48634946221621
WBGene00045433	160.757798129722	78.1494824800217	269.256094099389	219.295275743913	414.090094686699	509.406377538085	342.417057787858	181.864662613262	421.971176670881	-1.21212697166462	0.0154606382625589	0.286188051279518	F49D11.10	I	10926883	10933705	-	2392	protein_coding	-	-	154	63	597	116	382	605	398	3.02991195114484	1.6368920792104	7.90398798138211	3.96758443733043	8.85798966272573	11.220528217222	6.9475757594678
WBGene00002889	80.3788990648609	116.603989732096	326.084013457049	183.376221958272	308.941562789815	590.237802734211	449.099759209201	176.61078105307	449.426374911076	-1.34350397499528	0.0154908838316065	0.286363022991793	let-765	III	6592567	6601171	-	6383	protein_coding	Notch signaling pathway homolog-1 [Source:UniProtKB/TrEMBL;Acc:O01737]	-	77	94	723	97	285	701	522	0.567722809583146	0.915258313193774	3.58712547509859	1.24330091715488	2.47658362521906	4.87205605551215	3.41473537005477
WBGene00018047	18.7898725086688	0	13.9814722229164	1.89047651503374	0	0	0	8.66545531165472	0	5.6885266946253	0.0155369606237708	1	clec-136	II	4615635	4616543	-	742	protein_coding	C-type LECtin [Source:UniProtKB/TrEMBL;Acc:Q20036]	-	18	0	31	1	0	0	0	1.14166598670224	0	1.32309462134447	0.110261896715475	0	0	0
WBGene00006256	6.26329083622293	38.4545072520742	1.80406093198921	0	1.08400548347303	0	0	11.6304647550716	0.361335161157678	5.13532037218737	0.0155664614834003	0.287374406902665	str-225	V	3507822	3509251	+	1044	protein_coding	Seven TM Receptor [Source:UniProtKB/TrEMBL;Acc:O16323]	-	6	31	4	0	1	0	0	0.27047131613444	1.84544823720746	0.121336819804424	0	0.053129102909771	0	0
WBGene00013450	11.4826998664087	39.6949752279475	23.903807348857	0	1.08400548347303	3.36797604983858	0.860344366301152	18.7703706108033	1.77077529987092	3.40184080107817	0.0156160764678124	0.287904424517688	oac-56	IV	14345435	14350751	-	1956	protein_coding	O-ACyltransferase homolog [Source:UniProtKB/TrEMBL;Acc:Q9U1V4]	-	11	32	53	0	1	4	1	0.264663649837075	1.01676783937969	0.858104411224235	0	0.0283572512463195	0.0907215044891581	0.021347279876693
WBGene00021854	320.471714453407	187.310664356877	264.745941769416	516.10008860421	633.059202348252	677.805180030014	721.828923326667	322.157102295977	677.564435234977	-1.07626864565793	0.0156405525922545	0.287970174198568	Y54F10AR.1	III	2572031	2575723	-	2046	protein_coding	-	IP_trans	307	151	587	273	584	805	839	7.06160154705254	4.58682309945974	9.08585051406474	10.9165744721735	15.8321610594701	17.4545780227931	17.1225217249085
WBGene00008449	3.13164541811147	0	67.201269716598	13.2333356052361	79.1324002935315	338.481593008777	35.2741190183472	20.8915626849864	150.962704106885	-2.82656361226611	0.0156798383249325	0.287996407327454	E01G6.1	X	12260881	12266537	+	4627	protein_coding	-	Kunitz_BPTI	3	0	149	7	73	402	41	0.0305135135124654	0	1.0198114513452	0.12377356635837	0.875097296511663	3.85430125555862	0.369994911820029
WBGene00010108	19.8337543147059	0	133.951524200199	28.357147725506	8.67204386778427	5.05196407475787	3.44137746520461	45.5356065601027	5.72179513591558	3.01076121580338	0.0157025643054282	0.287996407327454	F55C10.4	V	11386698	11388678	+	1661	protein_coding	Glycosyltransferase family 92 protein F55C10.4 [Source:UniProtKB/Swiss-Prot;Acc:Q20806]	-	19	0	297	15	8	6	4	0.538337249332004	0	5.66265277590582	0.738841005685273	0.267148866648048	0.160250989868266	0.100554556144037
WBGene00003413	165.977207159908	88.0732262870086	219.644418469686	294.914336345263	284.009436669935	586.027832671913	495.558354989464	192.152297065466	455.19854144377	-1.24682778386885	0.0157047125982368	0.287996407327454	mrp-7	V	19674843	19693043	+	4904	protein_coding	-	ABC_membrane	159	71	487	156	262	696	576	1.52586856284164	0.899805327676986	3.1449345748126	2.60257648217979	2.96335588513537	6.29619080829079	4.90437213636938
WBGene00013391	9.3949362543344	0	21.1977159508732	30.2476242405398	83.4684222274236	22.7338383364104	136.794754241883	15.2100691114368	80.9990049352391	-2.42247621432272	0.015813329636144	0.289101241740173	Y62H9A.3	X	11879110	11879971	-	725	protein_coding	-	-	9	0	47	16	77	27	159	0.58421804285039	0	2.05301899109086	1.80555756938775	5.89095493063541	1.6521324465798	9.15736473209797
WBGene00020945	16.7021088965945	0	18.9426397858867	5.6714295451012	0	0	0.860344366301152	10.3290445568956	0.286781455433717	4.98102366137331	0.0158322288276813	0.289101241740173	clec-219	V	8318435	8322863	+	815	protein_coding	C-type LECtin [Source:UniProtKB/TrEMBL;Acc:Q960A6]	-	16	0	42	3	0	0	1	0.923916741249424	0	1.63201744625288	0.301157033237605	0	0	0.0512334717040632
WBGene00002078	456.176349238237	322.521673727074	727.938586057645	516.10008860421	802.164057770045	1720.19376745505	807.003015590481	505.684174406791	1109.78694693853	-1.13291057771186	0.0158448036134697	0.289101241740173	xpo-1	V	7805064	7814656	+	4396	protein_coding	EXPOrtin (Nuclear export receptor) [Source:UniProtKB/TrEMBL;Acc:Q8MPS6]	-	437	260	1614	273	740	2043	938	4.67836622753197	3.67583778146991	11.6273022497482	5.08082606234462	9.33699266241417	20.6172048374182	8.90956599490564
WBGene00189950	0	0	1.80406093198921	3.78095303006747	8.67204386778427	12.6299101868947	24.9499866227334	1.39625349051417	15.4173135591374	-3.55996193680883	0.0158750298711202	0.289101241740173	C39B5.14	III	2211420	2217095	+	1079	protein_coding	-	Lipase_3	0	0	4	2	8	15	29	0	0	0.117400963740333	0.151648428846863	0.411245845692685	0.616721256189041	1.12224569390689
WBGene00020160	329.866650707741	329.964481582314	146.579950724123	276.009571194925	408.670067269334	603.709706933565	708.063413465848	270.605163552276	573.481062556249	-1.08655138599222	0.0158815435851723	0.289101241740173	igcm-3	X	2698257	2705859	-	2796	protein_coding	ImmunoGlobulin-like Cell adhesion Molecule family [Source:UniProtKB/TrEMBL;Acc:A7LPD6]	-	316	266	325	146	377	717	823	5.31888227694422	5.91269044793786	3.6811143561911	4.27213583511476	7.47889032762909	11.3763014497343	12.2906276745858
WBGene00004147	395.631204488082	422.999579772816	523.17767027687	485.85246436367	597.287021393642	1082.8043000231	912.825372645522	456.915229725359	864.305564687422	-0.919639710752812	0.0158918916333487	0.289101241740173	larp-5	I	3732982	3740479	-	3241	protein_coding	LARP (RNA binding La related protein) homolog [Source:UniProtKB/TrEMBL;Acc:H2KZU0]	-	379	341	1160	257	551	1286	1061	5.50339445041708	6.53907052023774	11.3347533366207	6.487590907825	9.42986660729043	17.6027710533863	13.669346338963
WBGene00009551	96.0371261554183	183.589260429257	217.840357537697	217.40479922888	99.7285044795191	76.6214551338277	60.2241056410806	178.717885837813	78.8580217514758	1.18162240911864	0.0159119039528791	0.289101241740173	mob-1	IV	11860555	11862498	+	672	protein_coding	Mps One Binder (Mats/MOB1) homolog [Source:UniProtKB/TrEMBL;Acc:Q20186]	-	92	148	483	115	92	91	70	6.44301313791683	13.6877831234351	22.7620290401862	14.0009637600171	7.59366678017512	6.00746462539144	4.3495082748762
WBGene00013985	294.374669302478	353.533373123908	313.906602166122	410.233403762321	454.198297575201	743.480713001866	757.963386711315	343.012012088707	651.880799096127	-0.928662185202297	0.0159339872683752	0.289121044347909	sec-16	III	9125641	9130807	+	4296	protein_coding	Protein transport protein Sec16 [Source:UniProtKB/Swiss-Prot;Acc:P34643]	-	282	285	696	217	419	883	881	3.08926595439588	4.1230752425265	5.13071725754016	4.13261383560184	5.40981896192704	9.11833479023746	8.56294254785683
WBGene00002013	37.5797450173376	19.8474876139738	15.3345179219083	3.78095303006747	0	5.05196407475787	1.7206887326023	19.1356758958218	2.25755093578672	3.05843995184547	0.0159604694927468	0.289220507702775	hsp-12.6	IV	9446385	9446884	-	333	protein_coding	Heat Shock Protein; Heat shock protein 12.6 [Source:UniProtKB/TrEMBL;Acc:G5EE36]	-	36	16	34	2	0	6	2	5.08778475755595	2.98618302376378	3.2334622791125	0.491377341518814	0	0.799330012526096	0.250782459091961
WBGene00003062	419.640486026936	244.372191247052	603.007366517393	368.642920431578	625.471163963941	1183.84358151826	809.584048689384	408.91574105574	872.966264723862	-1.09204388917617	0.0159958099038854	0.289480018391997	lpd-6	I	3144410	3147793	-	1842	protein_coding	LiPid Depleted [Source:UniProtKB/TrEMBL;Acc:O44991]	-	402	197	1337	195	577	1406	941	10.2708619006362	6.64687135389277	22.986608375946	8.66112586089148	17.3747741821993	33.8621709378115	21.3310086601095
WBGene00012013	60.545144750155	214.600959826091	122.676143375266	39.7000068157084	31.436159020718	19.3658622865718	51.6206619780691	109.380563691805	34.140894428453	1.68292686838713	0.0160806700609481	0.290633842623855	ugt-54	IV	10761597	10764496	+	1859	protein_coding	UDP-GlucuronosylTransferase [Source:UniProtKB/TrEMBL;Acc:Q22770]	UDPGT	58	173	272	21	29	23	60	1.46831442841784	5.7837216855839	4.63364363182125	0.924207033147141	0.865269886872634	0.548867542221389	1.34766905127955
WBGene00000274	49.0624448837463	62.023398793668	176.797971334942	68.0571545412145	201.625019925984	303.959838497932	191.856793685157	88.9852423883928	232.480550703024	-1.37317932534478	0.0161033787828598	0.290662821228761	btf-1	II	13200165	13215701	+	5224	protein_coding	BTAF (TBP-associated factor) homolog [Source:UniProtKB/TrEMBL;Acc:G5EF07]	SNF2_N	47	50	392	36	186	361	223	0.423413940150737	0.594850059170019	2.37638068679753	0.563804706176067	1.974889303107	3.06565399425088	1.78243248752966
WBGene00002052	508.370439540095	481.301574638864	846.555592335936	661.666780261807	1065.57739025399	1551.79496496313	1014.34600786906	624.473596694175	1210.57278769539	-0.954154394299031	0.0161568843356226	0.291246873128528	ifa-4	X	4912308	4915979	-	2035	protein_coding	Intermediate filament protein ifa-4 [Source:UniProtKB/Swiss-Prot;Acc:P90900]	Filament	487	388	1877	350	983	1843	1179	11.2625053496807	11.8497171806626	29.2100953374585	14.0712602344024	26.7930457588984	40.1772330841526	24.1913879402254
WBGene00022487	48.0185630777091	244.372191247052	80.731726706517	43.4809598457759	24.9321261198798	0.841994012459645	38.7154964835518	104.150860219264	21.4965388719638	2.27850275638186	0.0164099648304256	0.295422268816499	fbxa-21	III	1236015	1237142	+	856	protein_coding	F-box A protein [Source:UniProtKB/TrEMBL;Acc:Q95Y66]	-	46	197	179	23	23	1	45	2.5290331943225	14.3031974694749	6.62235383696601	2.19828216045128	1.49034581666988	0.0518257192700915	2.19507894246089
WBGene00019368	960.371261554183	282.826698499126	166.875636209002	550.128665874817	1454.73535882081	895.881629257062	1558.08364737139	490.050565534282	1302.90021181642	-1.4117471180743	0.0164965529828266	0.296593378171656	K03H6.2	IV	1510546	1515251	+	1120	protein_coding	-	Lipase_3	920	228	370	291	1342	1064	1811	38.658078827501	12.651950887067	10.462050614744	21.2571154130347	66.4610922977936	42.1446749104384	67.5167955925783
WBGene00009041	12.5265816724459	105.439777949236	4.05913709697572	32.1381007555735	6.5040329008382	4.20997006229822	8.60344366301152	38.5408993685577	6.43914887538265	2.57413587871022	0.0165459071767081	0.297092873060788	cut-3	II	8445168	8446831	-	1273	protein_coding	CUTiclin [Source:UniProtKB/TrEMBL;Acc:Q19707]	Zona_pellucida	12	85	9	17	6	5	10	0.443632449401972	4.14983849605429	0.223896456968258	1.0925715358751	0.26143024401163	0.174245151984283	0.328006908396006
WBGene00009285	87.686071707121	79.3899504558951	226.409646964646	92.633349236653	204.877036376403	404.999119993089	287.355018344585	121.529754591079	299.077058238026	-1.29015044037482	0.0166268911746291	0.298031610657323	F31C3.3	I	15041433	15050700	-	6872	protein_coding	-	-	84	64	502	49	189	481	334	0.575263206725986	0.578811959786576	2.31341571659128	0.583367584514151	1.52549797289645	3.10513887505681	2.02943296457553
WBGene00012019	217.127415655728	187.310664356877	196.191626353826	276.009571194925	372.897886314724	378.05531159438	469.748024000429	219.159819390339	406.900407303178	-0.896395433997649	0.0166414688204677	0.298031610657323	dkf-2	V	16747559	16788435	+	4728	protein_coding	Serine/threonine-protein kinase dkf-2 [Source:UniProtKB/Swiss-Prot;Acc:O45818]	Pkinase	208	151	435	146	344	449	546	2.07040987172962	1.98490695040072	2.91370047303201	2.52641535426837	4.03565429412088	4.21296621132488	4.82199293011656
WBGene00009257	29.2286905690403	0	57.7299498236546	22.6857181804048	89.9724551282618	107.775233594835	186.69472748735	27.4110896432749	128.147472070149	-2.20702000812578	0.0167160451228695	0.298978407054752	F29G6.1	X	11502267	11509432	+	3838	protein_coding	-	-	28	0	128	12	83	128	217	0.343339304900206	0	1.05618042627051	0.255803003740123	1.19951616084874	1.47953111229426	2.36083784216313
WBGene00001768	494.799976061612	574.336672829366	115.459899647309	828.028713584776	1592.40405522189	1092.90822817262	1275.03035085831	503.156315530766	1320.1142114176	-1.39416070850983	0.016784491461791	0.299813250858347	gst-20	II	13608154	13609824	-	817	protein_coding	Glutathione S-Transferase [Source:UniProtKB/TrEMBL;Acc:G5EC71]	GST_N	474	463	256	438	1469	1298	1482	27.3040297056353	35.2208317335431	9.92318353984385	43.8612917808355	99.7315849083593	70.4809483137912	75.7421347959837
WBGene00077697	2470.86823488995	2152.21193814028	3389.83049120772	1867.79079685333	1047.14929703495	1766.50343814033	546.318672601232	2470.17536527282	1119.99046925884	1.14142003147588	0.0168938097204251	0.301375061489241	F58E6.13	V	9745240	9749228	+	1758	protein_coding	-	-	2367	1735	7516	988	966	2098	635	63.3650599092708	61.3368235528527	135.394497910503	45.9798381311308	30.4783349265732	52.9426549081491	15.0822539497414
WBGene00012348	337.173823350001	483.782510590611	435.229699842396	523.661994664345	705.687569740945	818.418180110775	887.875386022789	444.962007111838	803.993711958169	-0.855018503518546	0.0169437101403659	0.301874225165743	pptr-1	V	16357521	16367574	+	2735	protein_coding	Serine/threonine-protein phosphatase 2A regulatory subunit pptr-1 [Source:UniProtKB/Swiss-Prot;Acc:O18178]	-	323	390	965	277	651	972	1032	5.55796303816738	8.86233065119291	11.1738567166513	8.28613114424807	13.2025140833669	15.7662365103228	15.7555569948276
WBGene00016171	227.5662337161	351.052437172161	362.165232096833	221.185752258947	94.3084770621539	162.504844404711	162.605085230918	290.49241381101	139.806135565928	1.05585711184618	0.0170032284055904	0.302543232043659	C27F2.10	III	4985019	4986931	-	1434	protein_coding	PCI domain-containing protein 2 homolog [Source:UniProtKB/Swiss-Prot;Acc:Q95QU0]	-	218	283	803	117	87	193	189	7.15447556737209	12.2652938448603	17.7337062099517	6.67522754634398	3.36513958095445	5.97072763540675	5.50331088837892
WBGene00003793	216.083533849691	367.178520858515	516.863457014908	351.628631796275	566.934867856397	1051.6505215621	674.509983180103	362.938535879847	764.365124199532	-1.0731345837483	0.0170378952223565	0.302768894196508	npp-7	I	5691838	5697506	+	4900	protein_coding	Nuclear Pore complex Protein [Source:UniProtKB/TrEMBL;Acc:P91457]	-	207	296	1146	186	523	1249	784	1.98812976827148	3.75436337099934	7.40664710702493	3.10560507948901	5.9202301506061	11.3079911843475	6.68084471020984
WBGene00001148	60.545144750155	85.5922903352619	103.733503589379	149.347644687665	146.34074026886	346.901533133374	208.203336644879	99.8046458406154	233.815203349037	-1.2348122854266	0.0171348507380345	0.304099438613674	eat-20	X	15516655	15524020	+	3266	protein_coding	Abnormal pharyngeal pumping eat-20 [Source:UniProtKB/Swiss-Prot;Acc:Q9NL29]	EGF	58	69	230	79	135	412	242	0.835761335709971	1.31302677849472	2.23020492739118	1.97897485048001	2.29271762526121	5.59628905891663	3.0939306871379
WBGene00010134	91.8615989312697	45.8973151073143	235.880966857589	68.0571545412145	196.204992508619	348.585521158293	378.551521172507	110.424258859347	307.780678279806	-1.46781893389209	0.0171672215700079	0.304281821701607	F55H12.3	I	8876319	8893051	+	9023	protein_coding	-	EGF_CA	88	37	523	36	181	414	440	0.458988894231469	0.254853991437116	1.83562450557058	0.326423117041314	1.11265519253485	2.03548772002794	2.03616568248665
WBGene00004089	131.529107560682	145.134753177183	171.385788538975	183.376221958272	235.229189913648	318.273736709746	354.461878916075	157.856467808778	302.654935179823	-0.940815949964217	0.0171945322068367	0.304374161378605	ppk-3	X	12968950	12975643	-	4807	protein_coding	PIP Kinase [Source:UniProtKB/TrEMBL;Acc:G5ED98]	PIP5K	126	117	380	97	217	378	412	1.23357876740825	1.51269862685745	2.50347114379089	1.65092360187219	2.50390930018781	3.48848436296754	3.57877577049934
WBGene00006432	630.504610846442	542.084505456659	387.87310037768	559.581048449986	753.383811013758	1034.8106413129	1180.39247056518	530.010816282691	989.528974297281	-0.902160564591436	0.0172504101496285	0.304971307549017	tag-53	X	14710475	14718779	+	4217	protein_coding	-	CUB	604	437	860	296	695	1229	1372	6.74068139446647	6.4404840496966	6.45844500196849	5.74271778501618	9.14143099105327	12.9290729166229	13.585070758845
WBGene00020806	430.079304087308	396.949752279475	326.535028690047	457.495316638164	601.623043327534	732.534790839891	837.975412777322	402.764850423748	724.044415648249	-0.848294056415414	0.0173487655841058	0.306022826921241	T25F10.3	V	6745039	6748613	+	1760	protein_coding	-	-	412	320	724	242	555	870	974	11.0167884721851	11.2999880331061	13.0274379645019	11.2494700123964	17.4909459136247	21.9293463947855	23.1077512348877
WBGene00001719	340.305468768113	258.017338981659	248.509393381513	198.500034078542	113.820575764669	171.766778541768	98.9396021246325	261.333058802457	128.17565214369	1.02857846716321	0.0173590954355796	0.306022826921241	grl-10	V	7774441	7775759	+	1076	protein_coding	GRound-Like (Grd related) [Source:UniProtKB/TrEMBL;Acc:Q18230]	-	326	208	551	105	105	204	115	14.2585640672955	12.0141136708861	16.2170719264815	7.98374012370137	5.41265080015715	8.41079405373648	4.46269250507744
WBGene00010033	21.9215179267803	0	35.1791881737895	22.6857181804048	3.2520164504191	1.68398802491929	1.7206887326023	19.9466060702437	2.21889773598023	3.19023746056176	0.01737655029425	0.306022826921241	F54B11.10	X	13582120	13582757	+	539	protein_coding	-	-	21	0	78	12	3	2	2	1.83358476652179	0	4.58288493057231	1.82146925483227	0.308720501509096	0.164611561021144	0.154936101813772
WBGene00011952	42.7991540475234	23.5688915415939	29.3159901448246	35.919053785641	6.5040329008382	7.5779461121368	14.6258542271196	32.9007723798957	9.5692777466982	1.77254225162209	0.0174304838321603	0.306063375823955	T23F6.5	IV	12735187	12741523	-	1935	protein_coding	-	-	41	19	65	19	6	9	17	0.997179519019687	0.610257751658702	1.06381351316902	0.803344816483085	0.171990026163724	0.206338677652085	0.366842248299636
WBGene00009629	54.2818539139321	147.61568912893	37.8852795717734	26.4666712104723	13.0080658016764	22.7338383364104	22.36895352383	66.5623734562769	19.3702858873056	1.77685338754521	0.0174378637803903	0.306063375823955	sprr-2	X	14794217	14804359	+	1618	protein_coding	Sex Peptide Receptor (Drosophila) Related [Source:UniProtKB/TrEMBL;Acc:Q93704]	-	52	119	84	14	12	27	26	1.5124996714366	4.57097785393569	1.64412140753535	0.707911361607142	0.411372930317436	0.740294205049663	0.670974824109456
WBGene00020237	43.8430358535605	71.9471426006549	333.300257185006	128.552403022294	406.502056302388	1053.33450958702	118.727522549559	144.410709665379	526.188029479654	-1.86075967755056	0.017445523527578	0.306063375823955	phat-4	V	4129904	4130909	+	893	protein_coding	PHAryngeal gland Toxin-related [Source:UniProtKB/TrEMBL;Acc:O16424]	ShTK	42	58	739	68	375	1251	138	2.21344275286729	4.03661386624955	26.2075301982728	6.22998237477717	23.2923222723128	62.1476846973047	6.45266356389249
WBGene00008549	174.328261608205	90.5541622387553	203.85888531478	310.038148465533	276.421398285624	514.458341612843	578.151414154374	194.694864406818	456.343718017614	-1.23233667924755	0.0174792223474738	0.306264440419096	din-1	II	11614636	11633609	-	10039	protein_coding	Daf-12-interacting protein 1 [Source:UniProtKB/Swiss-Prot;Acc:G5EGK6]	RRM_1	167	73	452	164	255	611	672	0.78288230941673	0.451931984788535	1.42587382268827	1.33654245318386	1.4089082355453	2.70003789120093	2.79505406742518
WBGene00006975	193.118134116874	231.967511488318	313.004571700127	241.980993924318	399.998023401549	457.202748765587	515.34627541439	245.017802807409	457.515682527176	-0.898853763422467	0.0175396595977788	0.306699429781189	zfp-1	III	8792847	8806305	+	4009	protein_coding	Uncharacterized protein F54F2.2, isoform a [Source:UniProtKB/Swiss-Prot;Acc:P34447]	-	185	187	694	128	369	543	599	2.1717315206704	2.89898670293082	5.48222088262774	2.61218106820877	5.10532379360153	6.00873258231297	6.2388157605009
WBGene00001006	298.550196526626	302.6741861131	378.852795717734	274.119094679892	404.334045335442	741.796724976947	656.442751487779	313.549068259338	600.857840600056	-0.936710857994004	0.0175558760969935	0.306699429781189	dlg-1	X	5479700	5484941	+	4045	protein_coding	Disks large homolog 1 [Source:UniProtKB/Swiss-Prot;Acc:G5ECY0]	PDZ	286	244	840	145	373	881	763	3.32749927716051	3.74897007179936	6.57648563014141	2.93277564094388	5.11473676694678	9.66221029109264	7.87621216608484
WBGene00014141	3081.53909142168	2366.81289796637	799.198992871219	3990.79592323621	1164.22188925004	959.873174203995	1114.14595435999	2559.58672637387	1079.41367260467	1.24516000811426	0.0175708575441009	0.306699429781189	ZK899.2	X	9450225	9451994	-	1421	protein_coding	-	-	2952	1908	1772	2111	1074	1140	1295	97.7671010484326	83.4497356927625	39.4914204538972	121.541199903621	41.9221149980283	35.5901547449163	38.0528408678824
WBGene00019321	62.6329083622293	45.8973151073143	41.4934014357518	22.6857181804048	15.1760767686225	15.1558922242736	12.9051654945173	43.1773357714251	14.4123781624711	1.59215175880519	0.0176707271153014	0.308052220040418	K02E10.7	X	2501003	2508549	-	2462	protein_coding	-	Pkinase	60	37	92	12	14	18	15	1.14692142178861	0.934016070161289	1.18340362191058	0.398770076504708	0.315408191766536	0.324342275594464	0.254398534355066
WBGene00003144	870.597426234987	545.805909384279	499.273862928013	1289.30498325301	1364.76290369255	1867.54271963549	1806.72316923242	801.245545450072	1679.67626418682	-1.06975506927268	0.0177075709058706	0.308304256024842	max-2	II	13014331	13025838	-	3243	protein_coding	Serine/threonine-protein kinase max-2 [Source:UniProtKB/Swiss-Prot;Acc:G5EGQ3]	Pkinase	834	440	1107	682	1259	2218	2100	12.102903334001	8.43230682704804	10.810201460263	17.2054798832827	21.5333581092172	30.3412658686247	27.0385713294802
WBGene00017983	18.7898725086688	121.565861635589	7.21624372795683	15.1238121202699	4.33602193389213	5.89395808721751	11.184476761915	40.6739474981212	7.13815226100821	2.50084574862657	0.0177609886661499	0.308843858472495	F32D1.3	V	4349774	4361552	-	2424	protein_coding	-	-	18	98	16	8	4	7	13	0.349470363916281	2.51266235554629	0.209035709366038	0.270014281725685	0.0915293456069322	0.128110441364022	0.223935079498577
WBGene00010813	149.275098263313	447.808939290283	243.548225818543	260.885759074655	513.818599166218	373.845341532082	1121.8890536567	275.379505611699	669.850998118334	-1.28335024837895	0.0178274505450966	0.309252992502058	pitp-1	III	3521133	3529838	-	3584	protein_coding	PhosphatidylInositol Transfer Protein family [Source:UniProtKB/TrEMBL;Acc:G5EED9]	IP_trans	143	361	540	138	474	444	1304	1.87775314956951	6.2600798659967	4.77154335469743	3.15021684600385	7.33572972921809	5.4958398908114	15.1922110458176
WBGene00021335	522.984784824615	506.110934156331	347.281729407922	499.085799968906	281.841425702989	272.806060036925	121.308555648462	468.865812089444	225.318680462792	1.05681909068649	0.0178294275375134	0.309252992502058	spp-23	I	1018835	1019229	+	395	protein_coding	SaPosin-like Protein family [Source:UniProtKB/TrEMBL;Acc:Q6AW11]	-	501	408	770	264	260	324	141	59.6913076270979	64.195375053899	61.7343308255574	54.6809681615215	36.5097815033626	36.3887399626437	14.9050491161327
WBGene00008201	24.0092815388546	42.1759111796943	8.56928942694874	7.56190606013494	2.16801096694607	4.20997006229822	4.30172183150576	20.5790970514081	3.55990095358335	2.51847073651995	0.0178806327364061	0.309717700605116	C49C3.11	IV	17343782	17344805	+	794	protein_coding	-	-	23	34	19	4	2	5	5	1.36325718787157	2.66133219419502	0.757820263740732	0.412162858251298	0.139714819742572	0.279362819239284	0.262942565735589
WBGene00016248	6.26329083622293	34.7331033244541	7.66725896095413	7.56190606013494	3.2520164504191	0.841994012459645	0	14.0563897954415	1.36467015429292	3.41868695014358	0.017914653974488	0.309717700605116	C30B5.7	II	6224892	6227095	-	1158	protein_coding	-	-	6	28	17	4	3	1	0	0.24384460625592	1.5027617936946	0.464914913188455	0.282605621288023	0.143696330149743	0.0383098581132973	0
WBGene00009215	278.71644221192	387.026008472489	179.955077965923	612.51439087093	183.196926706943	172.608772554227	114.425800718053	364.552979880316	156.743833326408	1.21412750844552	0.0179343669039862	0.309717700605116	thn-2	IV	12383170	12384019	+	803	protein_coding	THaumatiN family [Source:UniProtKB/TrEMBL;Acc:Q19876]	Thaumatin	267	312	399	324	169	205	133	15.6482645142887	24.1479196323911	15.7358593743623	33.0110112896313	11.6735820684786	11.3255008935438	6.91588065424898
WBGene00021473	8.35105444829724	0	13.5304569899191	15.1238121202699	24.9321261198798	39.5737185856033	73.1292711355979	9.25133088962154	45.878371947027	-2.31127342521251	0.0179660807237744	0.309717700605116	sydn-1	I	2377089	2381851	-	1737	protein_coding	-	-	8	0	30	8	23	47	85	0.216750761116373	0	0.546958721398183	0.376807495050697	0.734447909654243	1.20037555421665	2.04329231565859
WBGene00011586	5.21940903018578	0	10.3733503589379	41.5904833307422	59.6203015910169	134.719041993543	38.7154964835518	14.2958106799665	77.6849466893706	-2.48463582614518	0.0179838636675701	0.309717700605116	flp-33	I	12624235	12625238	-	469	protein_coding	FMRF-Like Peptide [Source:UniProtKB/TrEMBL;Acc:Q86G91]	-	5	0	23	22	55	160	45	0.501727174918897	0	1.55305955071633	3.83777228567893	6.50463345219414	15.1344360580634	4.00637009540836
WBGene00010545	113.78311685805	256.776871005786	263.843911303422	141.78573862753	58.5362961075438	113.669191682052	77.4309929671037	194.047409448697	83.2121602522332	1.22288222053654	0.0180159228849816	0.309717700605116	cbp-2	III	9923174	9925443	+	1536	protein_coding	CBP/p300 homolog [Source:UniProtKB/TrEMBL;Acc:G5EBG3]	KIX	109	207	585	75	54	135	90	3.33968683711314	8.37567472375737	12.0614012577074	3.99484020326575	1.95000410523519	3.89907559821079	2.44659840461786
WBGene00018828	0	32.2521673727074	0.451015232997302	5.6714295451012	0	0	0	9.59365303770147	0	5.81418520992304	0.0180461474360901	0.309717700605116	sdz-21	III	5654984	5656994	-	1156	protein_coding	SKN-1 Dependent Zygotic transcript [Source:UniProtKB/TrEMBL;Acc:Q20783]	-	0	26	1	3	0	0	0	0	1.39783588990846	0.0273952508381962	0.212320918761806	0	0	0
WBGene00010528	28.1848087630032	19.8474876139738	1.35304569899191	11.3428590902024	3.2520164504191	0	0.860344366301152	15.1820502915428	1.37078693890675	3.51879272480994	0.0180740155666154	0.309717700605116	K03D3.2	IV	16328135	16328614	-	435	protein_coding	-	-	27	16	3	6	3	0	1	2.92109021425195	2.28597459060537	0.218406275647964	1.12847348086735	0.382529540950351	0	0.0959891481351989
WBGene00001713	1278.75521239551	791.418568607204	479.880207909129	1463.22882263611	2537.65683681037	1180.47560546842	3400.94127998845	1003.32070288699	2373.02457408908	-1.24295767278191	0.0180778466907553	0.309717700605116	grl-4	IV	7309838	7310760	-	822	protein_coding	GRound-Like (Grd related) [Source:UniProtKB/TrEMBL;Acc:Q20327]	-	1225	638	1064	774	2341	1402	3953	70.1349890925254	48.2380267739286	40.9923603491094	77.0368483927872	157.965620471888	75.6650457477713	200.801240415598
WBGene00016458	3.13164541811147	0	5.41218279596762	64.276201511147	114.904581248142	78.305443158747	140.236131707088	18.2050074313065	111.148718704659	-2.65478968626586	0.0180811088648354	0.309717700605116	C35E7.6	I	10817352	10819963	+	2065	protein_coding	-	-	3	0	12	34	106	93	163	0.0683709573957276	0	0.184032406599253	1.34706398563584	2.84720534838106	1.99793794656341	3.295937311635
WBGene00001263	1720.31721634923	1261.55593146321	1560.96372140366	2293.14801273592	2328.44377850008	4709.27251168679	3034.43457994416	1708.99622048801	3357.38362337701	-0.974699334363711	0.0182872660976749	0.312859911425067	emb-9	III	9336881	9344447	-	5611	protein_coding	Collagen alpha-1(IV) chain [Source:UniProtKB/Swiss-Prot;Acc:P17139]	Collagen	1648	1017	3461	1213	2148	5593	3527	13.8225255469939	11.2647447982853	19.5341467479153	17.6868257157684	21.2337641818564	44.2205004782114	26.2468135057366
WBGene00016513	94.9932443493811	75.668546528275	46.4545689987221	37.8095303006747	17.3440877355685	21.8918443239508	30.1120528205403	63.7314725442632	23.1159949600199	1.46206110094437	0.0183534508504638	0.313602636616113	C38C3.4	V	1482042	1484015	+	1830	protein_coding	-	Pkinase	91	61	103	20	16	26	35	2.34024197796324	2.07166447273612	1.78245777420893	0.894145654239154	0.484955483609188	0.630291370532872	0.798598240633007
WBGene00002632	138.836280202942	176.146452574017	260.68680467244	181.485745443239	279.673414736043	417.629030179984	437.915282447286	189.288820723159	378.405909121104	-0.996335941521888	0.0184334688732133	0.314579595194417	let-413	V	7972924	7977774	-	3239	protein_coding	-	PDZ	133	142	578	96	258	496	509	1.93246285828441	2.72469609566406	5.65132138377767	2.42487663687457	4.41816305247071	6.79344136610632	6.56172807482404
WBGene00001631	616.934147367959	690.940662561462	610.674625478347	655.995350716706	353.385787612209	442.046856541313	293.377428908693	643.636196531118	362.936691020738	0.8260577516972	0.0185477261617385	0.316119225061377	gly-6	III	4324280	4331227	-	2803	protein_coding	Probable N-acetylgalactosaminyltransferase 6 [Source:UniProtKB/Swiss-Prot;Acc:O61394]	Glycos_transf_2	591	557	1354	347	326	525	341	9.922813886325	12.350165301256	15.2977895461879	10.128280982847	6.45100656465326	8.30912530859048	5.0797539381501
WBGene00007016	571.003347902324	579.29854473286	723.879448960669	926.33349236653	892.136512898307	1474.33151581684	1706.06287837518	700.128708490596	1357.51030236344	-0.956297842948014	0.0185695943272331	0.316119225061377	mdt-15	III	5828603	5833745	-	3744	protein_coding	Mediator of RNA polymerase II transcription subunit 15 [Source:UniProtKB/Swiss-Prot;Acc:Q21955]	-	547	467	1605	490	823	1751	1983	6.87577962794971	7.75214189717763	13.576015090858	10.7075375020867	12.1926182610337	20.7476736865097	22.1155766899474
WBGene00009496	81.4227808708981	53.3401229625545	70.8093915805764	58.6047719660458	181.028915739997	76.6214551338277	209.924025377481	66.0442668450187	155.858132083768	-1.23402781039188	0.0186417494944572	0.316955770416869	F36H1.11	IV	11049171	11049632	+	364	protein_coding	-	-	78	43	157	31	167	91	244	10.0847162158698	7.34188782920219	13.6593924866096	6.96770370398176	25.4476726211889	11.0907039237996	27.9898027007418
WBGene00004951	1025.09193352849	645.043347454148	594.889092323441	1107.81923780977	1086.17349443998	2009.83970774117	2013.2058171447	843.210902778961	1703.07300644195	-1.01542558248156	0.0187012372179949	0.317272497692174	spc-1	X	3117439	3127073	-	7816	protein_coding	SPeCtrin [Source:UniProtKB/TrEMBL;Acc:G4S034]	SH3_1	982	520	1319	586	1002	2387	2340	5.91285732411201	4.13484720761048	5.34433114752448	6.13398104332769	7.11076215515308	13.5483675875689	12.5009408760004
WBGene00000123	764.121482019198	566.893864974126	542.571325295754	1094.58590220453	1117.6096534607	1707.56385726816	1538.29572694646	742.043143623403	1454.48974589177	-0.972836287278654	0.0187203872566758	0.317272497692174	ama-1	IV	4248020	4258173	+	6074	protein_coding	DNA-directed RNA polymerase II subunit RPB1 [Source:UniProtKB/Swiss-Prot;Acc:P16356]	-	732	457	1203	579	1031	2028	1788	5.67161517836867	4.67608164656112	6.27225859279759	7.79889620400214	9.41492488053552	14.8119509762697	12.2914783728342
WBGene00010829	56.3696175260064	60.7829308177947	80.731726706517	92.633349236653	125.744636082872	175.134754591606	153.141297201605	72.6294060717428	151.340229292028	-1.06336637913635	0.0187294903154035	0.317272497692174	M02B1.4	IV	12823819	12825312	-	945	protein_coding	-	-	54	49	179	49	116	208	178	2.68925765756529	3.22258917981174	5.99866125337873	4.2422243817791	6.80862103575122	9.76451393079497	7.86501559799836
WBGene00018520	30.2725723750775	102.958841997489	131.696448035212	66.1666780261807	147.424745752333	233.232341451322	257.242965524044	82.7736351084898	212.633350909233	-1.35427327254411	0.0187915702660696	0.317609041445245	F46H5.4	X	7245057	7254792	-	6603	protein_coding	-	Ded_cyto	29	83	292	35	136	277	299	0.206693663670208	0.78122740225851	1.40047277160909	0.433666735983779	1.14243261359093	1.86104800054065	1.89078124370811
WBGene00012555	120.046407694273	132.73007341845	127.637310938236	224.966705289014	312.193579240234	266.070107937248	320.048104264029	151.345124334993	299.437263813837	-0.991882255288319	0.0187954813228198	0.317609041445245	npp-25	III	12921282	12925997	-	963	protein_coding	Transmembrane protein 33 homolog [Source:UniProtKB/Swiss-Prot;Acc:Q9XWV0]	-	115	107	283	119	288	316	372	5.6200737651611	6.90554824245374	9.30664747789637	10.1099739939595	16.5881969159778	14.5572687016435	16.129765266083
WBGene00001650	78.2911354527866	173.665516622271	214.232235673718	136.114309082429	217.88510217808	480.778581114457	332.092925392245	150.575799207801	343.585536228261	-1.1873479320436	0.0188597400168855	0.318304337637925	gon-1	IV	9934767	9953433	-	7302	protein_coding	A disintegrin and metalloproteinase with thrombospondin motifs gon-1 [Source:UniProtKB/Swiss-Prot;Acc:Q19791]	TSP_1	75	140	475	72	201	571	386	0.483381357923095	1.19159008292135	2.06008384487175	0.806714813767125	1.52681778567488	3.46907255025448	2.20727716562329
WBGene00007302	26.0970451509289	44.656847131441	120.42106721028	54.8238189359783	132.24866898371	164.188832429631	198.739548615566	61.4996946071569	165.059016676302	-1.41085935224767	0.0190420505513133	0.320544866267619	C04F12.8	I	9697237	9699561	-	1182	protein_coding	-	DSPc	25	36	267	29	122	195	231	0.995389361408471	1.89289139640864	7.1536370234441	2.00728891161049	5.72499795212497	7.3187386299185	8.16029572788956
WBGene00008598	278.71644221192	354.773841099781	122.225128142269	272.228618164858	573.438900757235	305.643826522851	955.84259096058	256.986007404707	611.641772746889	-1.25362204812193	0.0190531197461212	0.320544866267619	spin-3	X	13130263	13134124	+	1666	protein_coding	SPINster (Drosophila lysosomal permease) homolog [Source:UniProtKB/TrEMBL;Acc:Q19235]	MFS_1	267	286	271	144	529	363	1111	7.5423507832976	10.6691963841992	5.15142533108448	7.07158651876056	17.6122019439356	9.66608769349159	27.8452073568545
WBGene00012866	306.901250974924	218.322363753711	181.759138897913	134.223832567395	107.31654286383	85.8833892708838	107.543045787644	210.301646548486	100.247659307453	1.07152404686277	0.0190623181435652	0.320544866267619	afmd-2	IV	13509224	13513426	+	851	protein_coding	ArylForMamiDase [Source:UniProtKB/TrEMBL;Acc:O62460]	Abhydrolase_3	294	176	403	71	99	102	125	16.2587904208853	12.8535704066354	14.9971453789527	6.82587220066353	6.45265753271714	5.31728225723881	6.13326666257514
WBGene00017201	121.09028950031	184.829728405131	94.7131989294334	166.361933322969	62.872318041436	73.2534790839891	61.9447943736829	141.748787539461	66.0235304997027	1.09589300121241	0.0190933865320057	0.320675755266808	grsp-4	V	7624952	7626453	+	594	protein_coding	Glycine Rich Secreted Protein [Source:UniProtKB/TrEMBL;Acc:P91207]	-	116	149	210	88	58	87	72	9.19056068157834	15.5897983049334	11.1960792819537	12.1206410907974	5.41594855116574	6.49758411697349	5.06124599258322
WBGene00000272	4.17552722414862	33.4926353485807	8.11827419395143	5.6714295451012	0	1.68398802491929	1.7206887326023	12.8644665779455	1.1348922525072	3.45756387408644	0.0192562542588489	0.322542576015269	bro-1	I	5186926	5188995	+	897	protein_coding	BROther (Drosophila tx factor partner) homolog [Source:UniProtKB/TrEMBL;Acc:Q95ZL9]	-	4	27	18	3	0	2	2	0.209864031248127	1.87073380481188	0.635496521116149	0.27362651291934	0	0.09891374736945	0.0930998426729354
WBGene00012543	164.933325353871	84.3518223593885	258.882743740451	251.433376499487	316.529601174126	596.131760821428	390.596342300723	189.900316988299	434.419234765426	-1.193682109108	0.0192975130289459	0.322542576015269	nkcc-1	IV	14107721	14116034	-	4430	protein_coding	Na-K-Cl Cotransporter homolog [Source:UniProtKB/TrEMBL;Acc:L8E912]	AA_permease	158	68	574	133	292	708	454	1.6785095763359	0.953994475029726	4.10337569349437	2.45627664543191	3.65604983382344	7.0900391675396	4.27920922465472
WBGene00019647	2265.22351910063	1550.5849698417	760.862698066448	882.852532520754	827.096183889925	375.529329557002	591.916924015193	1364.88092988238	598.180812487373	1.19047850928692	0.0193030085604609	0.322542576015269	K11D12.7	V	5035252	5036464	-	706	protein_coding	-	Kunitz_BPTI	2170	1250	1687	467	763	446	688	144.652350631787	110.038835308222	75.6734435093863	54.1179757485356	59.9449798343372	28.0252348442754	40.6906972434877
WBGene00002190	973.941725032666	842.277755618012	804.611175667186	1181.54782189608	1428.71922721746	1674.72609078223	1914.26621502006	950.594619553487	1672.57051100658	-0.81629213445523	0.0193118364679401	0.322542576015269	kin-2	X	5970677	5977854	-	2249	protein_coding	cAMP-dependent protein kinase regulatory subunit [Source:UniProtKB/Swiss-Prot;Acc:P30625]	cNMP_binding	933	679	1784	625	1318	1989	2225	19.5237236122264	18.7638084969474	25.1210917672812	22.7363070706099	32.5056561009433	39.2341664818806	41.3096917524925
WBGene00000086	35.4919814052633	0	42.3954319017464	47.2619128758434	87.8044441613157	174.292760579146	136.794754241883	31.2873315457133	132.963986327448	-2.08791429781238	0.0193216399370169	0.322542576015269	aex-3	X	751211	759732	-	4822	protein_coding	MAP kinase-activating death domain protein [Source:UniProtKB/Swiss-Prot;Acc:O02626]	DENN	34	0	94	25	81	207	159	0.331834986779624	0	0.617353284338811	0.424172165921208	0.931731534313951	1.90441784506554	1.37683314615741
WBGene00016497	4.17552722414862	44.656847131441	1.80406093198921	1.89047651503374	0	0	1.7206887326023	13.1317279506531	0.573562910867435	4.47039708764292	0.0193885788421789	0.323268169266934	vps-32.2	V	7849984	7851029	+	654	protein_coding	-	ESCRT-III	4	36	4	1	0	0	2	0.287841033684358	3.42109729442662	0.193693638953852	0.125098359882083	0	0	0.127691986051411
WBGene00011500	987.512188511149	560.691525094759	301.278175642198	523.661994664345	308.941562789815	181.028712678824	308.003283135812	593.285970978112	265.991186201484	1.1571656239993	0.0195885045829182	0.326078956385848	T05G5.5	III	9749584	9751432	-	1142	protein_coding	Dephospho-CoA kinase 2 [Source:UniProtKB/TrEMBL;Acc:E5QCF8]	-	946	452	668	277	285	215	358	38.9848165682954	24.5987480300366	18.5243711552205	19.8446310678796	13.8424109279976	8.35201871669671	13.0896585281038
WBGene00006801	76.2033718407123	62.023398793668	257.078682808462	68.0571545412145	189.700959607781	527.930245812197	269.287786652261	115.840651996014	328.972997357413	-1.4957392927675	0.0196045146592712	0.326078956385848	unc-68	V	6901697	6929038	-	16653	protein_coding	-	SPRY	73	50	570	36	175	627	313	0.206300766080565	0.186602816856073	1.08396557270787	0.176863975563789	0.582879187030274	1.67029877144595	0.784807690166817
WBGene00001337	815.271690515018	1126.34492209301	1026.51067030186	981.157311302508	1385.35900787854	2077.19922873794	1747.35940795764	987.321148553099	1736.63921485804	-0.814837399976336	0.0196349571871245	0.326191351485017	ears-1	I	10336395	10341178	+	3559	protein_coding	Glutamyl(E) Amino-acyl tRNA Synthetase [Source:UniProtKB/TrEMBL;Acc:Q23315]	-	781	908	2276	519	1278	2467	2031	10.3274596894559	15.8561787685676	20.252441441231	11.93077715688	19.9175468484152	30.7510723012235	23.8283148469306
WBGene00006765	53.2379721078949	80.6304184317685	128.088326171234	18.9047651503374	26.0161316033528	17.6818742616525	23.2292978901311	70.2153704653086	22.3091012517121	1.66957242363162	0.019748208677628	0.327527892217108	unc-29	I	8897613	8901435	-	1632	protein_coding	Acetylcholine receptor subunit beta-type unc-29 [Source:UniProtKB/Swiss-Prot;Acc:P48181]	Neur_chan_LBD	51	65	284	10	24	21	27	1.47068778148102	2.47533438837956	5.51101129361713	0.50131328040982	0.815687991732366	0.570845054901449	0.690804255421514
WBGene00002258	29466.6956208168	25506.502519908	6433.28128347351	25500.6377112901	11880.7000988645	7016.33610582622	8856.38490670406	21726.7792838721	9251.14037046491	1.23174131110086	0.019777981879253	0.327527892217108	lbp-6	I	6728290	6729376	-	533	protein_coding	Fatty acid-binding protein homolog 6 [Source:UniProtKB/Swiss-Prot;Acc:O01812]	-	28228	20562	14264	13489	10960	8333	10294	2492.4322518962	2397.61153218012	847.514693803323	2070.53182326064	1140.55524667598	693.574752698101	806.433107960836
WBGene00021828	195.205897728948	155.05849698417	185.367260761891	387.547685581916	454.198297575201	465.622688890183	506.742831751379	230.794835264231	475.521272738921	-1.04874482113082	0.0197867561955151	0.327527892217108	Y54E10A.6	I	3163688	3167925	+	2020	protein_coding	-	-	187	125	411	205	419	553	589	4.35673053682297	3.84591176869329	6.44352574120813	8.30293916306482	11.5052387427914	12.1448698413092	12.1751780145842
WBGene00011733	587.705456798918	621.474455912554	109.596701618344	576.595337085289	215.717091211134	138.929012055841	195.298171150361	473.842987853776	183.314758139112	1.36859557303294	0.0198953125680906	0.328748589736986	T12D8.5	III	13625968	13626750	-	694	protein_coding	-	-	563	501	243	305	199	165	227	38.178546212049	44.8661628605532	11.0886817326455	35.9558643309498	15.9047404958536	10.5473553165817	13.6577066752309
WBGene00013181	2058.53492150527	2386.66038558035	299.023099477211	2709.05284604334	863.952370328008	531.298221862036	638.375519795455	1863.31781315154	677.875370661833	1.45836017899546	0.0199082430903751	0.328748589736986	Y53H1B.2	I	11292662	11294197	-	763	protein_coding	-	-	1972	1924	663	1433	797	631	742	121.633396805476	156.718837963734	27.5183319913722	153.656528323736	57.9384356486597	36.6879904373134	40.6060515643488
WBGene00010555	15.6582270905573	28.5307634450873	25.7078682808462	15.1238121202699	5.42002741736517	4.20997006229822	6.02241056410806	21.2551677341902	5.21746934792382	2.03692262612084	0.0200951668776962	0.331178009533544	K04C1.5	X	14248053	14249846	+	1166	protein_coding	-	Pkinase	15	23	57	8	5	5	7	0.605428932342099	1.22594209793132	1.54813710825937	0.561333292369692	0.237850700848203	0.190235058727266	0.25067491944398
WBGene00004030	373.709686561302	342.369161341048	149.737057355104	209.842893168745	157.18079510359	63.1495509344733	125.610277479968	268.914699606549	115.313541172677	1.22240226330399	0.0201214644236669	0.331178009533544	pin-2	IV	12793816	12796164	+	1168	protein_coding	LIM domain-containing protein pin-2 [Source:UniProtKB/Swiss-Prot;Acc:Q19157]	LIM	358	276	332	111	145	75	146	14.4248281032933	14.6861145841225	9.00177920350427	7.77516295999997	6.88585924527494	2.84863970645537	5.21940992985144
WBGene00006604	182.679316056502	208.398619946725	227.762692663637	446.152457547961	407.586061785861	622.233575207677	652.141029656273	266.248271553706	560.653555549937	-1.07926981596942	0.0201398664860376	0.331178009533544	tra-1	III	11170889	11195207	-	4961	protein_coding	Sex-determining transformer protein 1 [Source:UniProtKB/Swiss-Prot;Acc:P34708]	-	175	168	505	236	376	739	758	1.66011924537264	2.10465409042331	3.22370480433827	3.89199380319296	4.20389247583413	6.60836944139318	6.3798632966376
WBGene00018543	0	42.1759111796943	27.0609139798381	3.78095303006747	2.16801096694607	1.68398802491929	0.860344366301152	18.2544445474	1.57078111938884	3.55869669633015	0.0201669292569717	0.331178009533544	ugt-32	V	3841859	3844007	-	1584	protein_coding	UDP-GlucuronosylTransferase [Source:UniProtKB/TrEMBL;Acc:O01558]	UDPGT	0	34	60	2	2	2	1	0	1.33402636501947	1.19957992306647	0.103300918387478	0.0700338174719708	0.056013656180806	0.0263606562113709
WBGene00020396	257.838806091177	197.234408163864	94.7131989294334	185.266698473306	46.6122357893405	122.931125819108	52.4810063443703	183.763277914445	74.0081226509396	1.30736568322748	0.0201755990414351	0.331178009533544	T10B5.10	V	1852449	1856276	-	1276	protein_coding	-	zf-BED	247	159	210	98	43	146	61	9.10996569343727	7.74438835027531	5.21196794159914	6.2835455184659	1.86917843873467	5.07599615321235	1.99613796690243
WBGene00044719	25.0531633448917	45.8973151073143	4.51015232997302	5.6714295451012	3.2520164504191	4.20997006229822	1.7206887326023	20.2830150818201	3.06089174843988	2.72660678055444	0.020255035031015	0.33203970452558	clec-172	IV	1515510	1516627	-	533	protein_coding	C-type LECtin [Source:UniProtKB/TrEMBL;Acc:Q2MGE7]	Lectin_C	24	37	10	3	3	5	2	2.11911485211524	4.31434815147673	0.594163414051684	0.460493399791084	0.31219577919963	0.416161498078784	0.15668022303494
WBGene00004187	274.540914987772	172.425048646397	942.170821731364	410.233403762321	738.207734245136	1961.00405501851	940.356392367159	449.842547281963	1213.18939387694	-1.42927440697368	0.0202763136440613	0.33203970452558	prp-8	III	8164373	8172702	+	7399	protein_coding	Pre-mRNA-splicing factor 8 homolog [Source:UniProtKB/Swiss-Prot;Acc:P34369]	Mov34	263	139	2089	217	681	2329	1093	1.67283529787055	1.16756870540744	8.94125597042121	2.39947412322551	5.10513306137889	13.9641840456976	6.16820116591715
WBGene00010646	153.450625487462	367.178520858515	184.916245528894	221.185752258947	81.3004112604775	143.980976130599	88.6154697290187	231.682786033454	104.632285706698	1.14397211149429	0.0204341652384453	0.334227225254001	K08C7.1	IV	10656874	10660774	+	1566	protein_coding	-	MFS_1	147	296	410	117	75	171	103	4.41769816352918	11.7473694239443	8.29134935330234	6.11256468803146	2.65645514548855	4.84421550694694	2.74635618275708
WBGene00000778	854.93919914443	842.277755618012	405.462694464574	514.209612089176	282.925431186462	436.994892466556	209.06368101118	654.222315329048	309.661334888066	1.07853520991814	0.0205063682423658	0.334361579967368	cpn-2	II	337339	339248	+	1179	protein_coding	Transgelin [Source:UniProtKB/TrEMBL;Acc:A0A0K3AWU9]	CH	819	679	899	272	261	519	243	32.6919299211658	35.7928798215732	24.1478796116118	18.8748914696387	12.2789062572231	19.5286695045021	8.60604996067108
WBGene00008430	188.942606892725	150.096625080677	473.565994647167	213.623846198812	406.502056302388	591.92179075913	770.008207839531	256.557268204845	589.477351633683	-1.19579315957848	0.020513947710722	0.334361579967368	hgap-2	II	8669133	8684897	-	6882	protein_coding	Heterodimeric GTPase Activating Protein subunit [Source:UniProtKB/TrEMBL;Acc:H9G2Q4]	-	181	121	1050	113	375	703	895	1.23775408752369	1.09272624760711	4.83178661252579	1.3433622481845	3.02238357878165	4.53168547424069	5.43024921501545
WBGene00050939	48.0185630777091	40.9354432038209	74.4175134445548	62.3857249961133	28.1841425702989	21.8918443239508	14.6258542271196	56.4393111805495	21.5672803737897	1.39645079673245	0.0205268561689384	0.334361579967368	C05G5.7	X	14743591	14744427	-	837	protein_coding	-	-	46	33	165	33	26	26	17	2.58644254998812	2.45035582796745	6.24297508348571	3.22565448384125	1.72298252017064	1.37805640152348	0.84807616542389
WBGene00007287	223.390706491951	250.574531126419	181.759138897913	200.390510593576	286.177447636881	517.826317662682	416.406673289758	214.028721777465	406.803479529773	-0.928086773824779	0.0205394929314837	0.334361579967368	gck-4	X	13677192	13682340	+	4017	protein_coding	Germinal Center Kinase family [Source:UniProtKB/TrEMBL;Acc:O17566]	Pkinase	214	202	403	106	264	615	484	2.50716204321185	3.12528919710752	3.17713983507313	2.15890433170663	3.64531511764487	6.79191726476151	5.0310070322093
WBGene00004130	107.519826021827	4.96187190349344	244.450256284538	268.44766513479	314.36159020718	1060.91245569915	483.513533861247	156.344904836162	619.595859922526	-1.98704072869074	0.0206132282415717	0.335165737122699	ketn-1	V	2781943	2807934	-	16132	protein_coding	KETtiN (Drosophila actin-binding) homolog; Kettin [Source:UniProtKB/TrEMBL;Acc:Q9NL87]	I-set	103	4	542	142	290	1260	562	0.300482700704279	0.0154103481730929	1.06400627344244	0.720160828510372	0.99710929810081	3.46498560475762	1.45465330055865
WBGene00019563	8.35105444829724	0	15.7855331549056	3.78095303006747	43.3602193389213	118.72115575681	1.7206887326023	6.97938515831757	54.6006879427778	-2.91982399283402	0.0206503602414905	0.335373539204962	K09C6.9	V	853436	855082	-	660	protein_coding	-	-	8	0	35	2	40	141	2	0.570448594029	0	1.67941189229306	0.247922204129947	3.3616232386546	9.47751062579237	0.12653114981458
WBGene00020931	5458.45796376828	3834.28651342456	1762.11651532046	4410.4817095737	2173.43099436343	1655.36022849566	1806.72316923242	3866.33567552175	1878.50479736384	1.04119162315926	0.0207337211021299	0.336254107400803	cytb-5.2	I	6741274	6741877	+	553	protein_coding	YTochrome B [Source:UniProtKB/TrEMBL;Acc:O01816]	-	5229	3091	3907	2333	2005	1966	2100	445.004059854712	347.387787625354	223.743998641422	345.158816885362	201.104703061105	157.716628674069	158.564352299284
WBGene00007152	108.563707827864	110.401649852729	66.7502544836007	94.5238257516868	46.6122357893405	41.2577066105226	43.0172183150576	95.0598594789702	43.6290535716402	1.12015654423413	0.0207620132848308	0.336254107400803	clec-225	V	13133750	13134886	-	525	protein_coding	C-type LECtin [Source:UniProtKB/TrEMBL;Acc:G3MU44]	Lectin_C	104	89	148	50	43	49	50	9.32275987955966	10.5358936042008	8.92761652458154	7.79184070122691	4.54299369109607	4.14052946488518	3.97669327988681
WBGene00017839	7.30717264226009	0	20.2956854848786	1.89047651503374	70.4603564257472	18.5238682741122	50.760317611768	7.3733336605431	46.5815141038758	-2.57917083239616	0.0207896555182489	0.336254107400803	F26G1.3	II	4758762	4759289	+	457	protein_coding	-	-	7	0	45	1	65	22	59	0.720862282388945	0	3.11838281970014	0.179024786352041	7.88914862900888	2.13562788904675	5.39072535424481
WBGene00005642	209.820243013468	203.436748043231	56.3769041246627	200.390510593576	59.6203015910169	55.5716048223365	85.174092263814	167.506101443735	66.7886662257225	1.32103303898695	0.0208062430438523	0.336254107400803	srp-1	V	753283	755124	+	1317	protein_coding	SeRPin; Serine or cysteine protease inhibitor [Source:UniProtKB/TrEMBL;Acc:G5EE40]	Serpin	201	164	125	106	55	66	99	7.18258451821253	7.73924768858141	3.00578112841256	6.58490410058129	2.31638047766063	2.22319349725367	3.13877954779221
WBGene00010259	511.502084958206	387.026008472489	483.03731454011	625.747726476166	814.088118088248	763.688569300898	1195.0183247923	501.828283611743	924.265004060482	-0.882313946775808	0.0208266594258557	0.336254107400803	ric-7	V	13987166	14006079	-	2967	protein_coding	-	-	490	312	1071	331	751	907	1389	7.77228999448006	6.53548347314125	11.4315478856591	9.12724717125518	14.039620614017	13.5615348282928	19.547719292386
WBGene00015633	195.205897728948	422.999579772816	226.409646964646	245.761946954386	137.668696401075	113.669191682052	147.979231003798	272.594267855199	133.105706362308	1.0333628308253	0.0208631069279107	0.336448136547056	C09D4.2	I	5491424	5493263	+	920	protein_coding	-	-	187	341	502	130	127	135	172	9.5658648743287	23.0360082131419	17.2802095700166	11.5607201708421	7.65682771369643	6.50976099875193	7.80642180812563
WBGene00004735	329.866650707741	129.00866949083	149.286042122107	276.009571194925	326.285650525383	478.252599077078	667.627228249694	221.042733378901	490.721825950718	-1.15347615697319	0.0209127270616884	0.336853891337511	sbp-1	III	11428367	11442566	-	3394	protein_coding	Sterol regulatory element Binding Protein [Source:UniProtKB/TrEMBL;Acc:Q9XX00]	HLH	316	104	331	146	301	568	776	4.38173095059989	1.90441754712336	3.08851184435004	3.51941420005329	4.91912251466649	7.42430150703378	9.54687591176127
WBGene00001702	40.711390435449	50.8591870108078	10.8243655919352	92.633349236653	14.0920712851494	6.73595209967716	17.206887326023	48.7570730687113	12.6783035702832	1.92845610257411	0.0209390144329307	0.336883302301778	grd-13	IV	3438312	3439503	+	607	protein_coding	GRounDhog (Hedgehog-like family) [Source:UniProtKB/TrEMBL;Acc:Q7Z2A9]	-	39	41	24	49	13	8	20	3.02375346175998	4.19793624623629	1.2521480053623	6.60445146751441	1.18792122683923	0.584682908668182	1.37579174427715
WBGene00021549	286.02361485418	303.914654088973	232.723860226608	468.838175728366	558.262823988612	499.302449388569	862.925399400055	322.875076224532	640.163557592412	-0.9915017041499	0.0209837759998739	0.336916094225687	Y44E3A.4	I	3319540	3330673	-	2031	protein_coding	CD2AP homolog [Source:UniProtKB/TrEMBL;Acc:Q6A573]	-	274	245	516	248	515	593	1003	6.34908442541878	7.4971609426935	8.04586782076842	9.99012958443864	14.064693978566	12.9528063551219	20.6206525244352
WBGene00001887	17.7459907026316	84.3518223593885	4.51015232997302	34.0285772706072	3.2520164504191	12.6299101868947	0.860344366301152	35.1591356656501	5.58075700120497	2.63860003354619	0.020989980311185	0.336916094225687	his-13	II	13820210	13820620	+	411	protein_coding	Histone H3 [Source:UniProtKB/Swiss-Prot;Acc:P08898]	Histone	17	68	10	18	3	15	1	1.94660377889458	10.282714171245	0.770533089268973	3.5831092275715	0.404867032392707	1.61908086478826	0.101594353865721
[truncated: 17,611 more rows]
